# Supplementary material for: Immune landscape of distinct subtypes in urothelial carcinoma based on immune gene profile
Source: Front Immunol. 2022 Aug 8;13:970885. doi: 10.3389/fimmu.2022.970885 (PMC9394485; doi:10.3389/fimmu.2022.970885)
Supplement: Supplementary file 7 [file DataSheet_1.xlsx]

## Sheet: Enrichment in immune subtype C3
NAME	GS<br> follow link to MSigDB	SIZE	ES	NES	NOM p-val	FDR q-val	FWER p-val	RANK AT MAX	LEADING EDGE
KEGG_NATURAL_KILLER_CELL_MEDIATED_CYTOTOXICITY	KEGG_NATURAL_KILLER_CELL_MEDIATED_CYTOTOXICITY	127	0.740921	2.48403	0	0	0	3116	tags=41%, list=9%, signal=45%
KEGG_AUTOIMMUNE_THYROID_DISEASE	KEGG_AUTOIMMUNE_THYROID_DISEASE	32	0.842818	2.39452	0	0	0	1024	tags=31%, list=3%, signal=32%
KEGG_JAK_STAT_SIGNALING_PATHWAY	KEGG_JAK_STAT_SIGNALING_PATHWAY	155	0.677201	2.39209	0	0	0	4240	tags=43%, list=12%, signal=48%
KEGG_CHEMOKINE_SIGNALING_PATHWAY	KEGG_CHEMOKINE_SIGNALING_PATHWAY	188	0.713987	2.38227	0	0	0	4093	tags=49%, list=12%, signal=55%
KEGG_ANTIGEN_PROCESSING_AND_PRESENTATION	KEGG_ANTIGEN_PROCESSING_AND_PRESENTATION	63	0.771774	2.35528	0	0	0	4342	tags=51%, list=13%, signal=58%
KEGG_CYTOKINE_CYTOKINE_RECEPTOR_INTERACTION	KEGG_CYTOKINE_CYTOKINE_RECEPTOR_INTERACTION	264	0.752871	2.3532	0	0	0	4041	tags=56%, list=12%, signal=63%
KEGG_T_CELL_RECEPTOR_SIGNALING_PATHWAY	KEGG_T_CELL_RECEPTOR_SIGNALING_PATHWAY	108	0.693561	2.33173	0	0.000204887	0.001	3313	tags=38%, list=10%, signal=42%
KEGG_TOLL_LIKE_RECEPTOR_SIGNALING_PATHWAY	KEGG_TOLL_LIKE_RECEPTOR_SIGNALING_PATHWAY	102	0.678618	2.27501	0	0.000475787	0.003	4539	tags=44%, list=13%, signal=51%
KEGG_LEUKOCYTE_TRANSENDOTHELIAL_MIGRATION	KEGG_LEUKOCYTE_TRANSENDOTHELIAL_MIGRATION	116	0.607665	2.2417	0	0.000631796	0.005	4539	tags=39%, list=13%, signal=45%
KEGG_REGULATION_OF_ACTIN_CYTOSKELETON	KEGG_REGULATION_OF_ACTIN_CYTOSKELETON	212	0.566109	2.22702	0	0.00108785	0.011	4772	tags=39%, list=14%, signal=45%
KEGG_FC_GAMMA_R_MEDIATED_PHAGOCYTOSIS	KEGG_FC_GAMMA_R_MEDIATED_PHAGOCYTOSIS	95	0.570326	2.18861	0.00204499	0.00165675	0.016	3360	tags=28%, list=10%, signal=31%
KEGG_CELL_ADHESION_MOLECULES_CAMS	KEGG_CELL_ADHESION_MOLECULES_CAMS	113	0.683393	2.16926	0	0.00204467	0.021	4135	tags=47%, list=12%, signal=53%
KEGG_PRION_DISEASES	KEGG_PRION_DISEASES	35	0.705591	2.16333	0	0.00204653	0.022	5017	tags=40%, list=15%, signal=47%
KEGG_HEMATOPOIETIC_CELL_LINEAGE	KEGG_HEMATOPOIETIC_CELL_LINEAGE	82	0.815498	2.14429	0	0.00238815	0.026	3200	tags=66%, list=9%, signal=72%
KEGG_VIRAL_MYOCARDITIS	KEGG_VIRAL_MYOCARDITIS	50	0.669118	2.13437	0	0.00243666	0.029	5156	tags=52%, list=15%, signal=61%
KEGG_B_CELL_RECEPTOR_SIGNALING_PATHWAY	KEGG_B_CELL_RECEPTOR_SIGNALING_PATHWAY	75	0.642165	2.12951	0.00206612	0.00228437	0.029	3354	tags=37%, list=10%, signal=41%
KEGG_LEISHMANIA_INFECTION	KEGG_LEISHMANIA_INFECTION	57	0.783745	2.10308	0	0.00269886	0.033	4539	tags=61%, list=13%, signal=71%
KEGG_FOCAL_ADHESION	KEGG_FOCAL_ADHESION	199	0.607401	2.10178	0	0.00260205	0.033	4291	tags=45%, list=13%, signal=51%
KEGG_CYTOSOLIC_DNA_SENSING_PATHWAY	KEGG_CYTOSOLIC_DNA_SENSING_PATHWAY	55	0.670015	2.0926	0.00208768	0.00253104	0.034	5853	tags=47%, list=17%, signal=57%
KEGG_INTESTINAL_IMMUNE_NETWORK_FOR_IGA_PRODUCTION	KEGG_INTESTINAL_IMMUNE_NETWORK_FOR_IGA_PRODUCTION	34	0.820247	2.0823	0.00207469	0.00291446	0.042	1629	tags=53%, list=5%, signal=56%
KEGG_RIG_I_LIKE_RECEPTOR_SIGNALING_PATHWAY	KEGG_RIG_I_LIKE_RECEPTOR_SIGNALING_PATHWAY	71	0.602827	2.075	0	0.00300757	0.045	5152	tags=42%, list=15%, signal=50%
KEGG_PRIMARY_IMMUNODEFICIENCY	KEGG_PRIMARY_IMMUNODEFICIENCY	35	0.858092	2.06484	0	0.00329714	0.05	1629	tags=60%, list=5%, signal=63%
KEGG_ECM_RECEPTOR_INTERACTION	KEGG_ECM_RECEPTOR_INTERACTION	84	0.71672	2.05295	0	0.0034622	0.054	4643	tags=63%, list=14%, signal=73%
KEGG_SYSTEMIC_LUPUS_ERYTHEMATOSUS	KEGG_SYSTEMIC_LUPUS_ERYTHEMATOSUS	117	0.66093	2.05102	0	0.00335371	0.054	3530	tags=26%, list=10%, signal=29%
KEGG_NOD_LIKE_RECEPTOR_SIGNALING_PATHWAY	KEGG_NOD_LIKE_RECEPTOR_SIGNALING_PATHWAY	62	0.691355	2.04447	0	0.00347669	0.059	4979	tags=55%, list=15%, signal=64%
KEGG_PATHOGENIC_ESCHERICHIA_COLI_INFECTION	KEGG_PATHOGENIC_ESCHERICHIA_COLI_INFECTION	56	0.558331	2.04088	0.00414079	0.00362802	0.063	4093	tags=34%, list=12%, signal=38%
KEGG_APOPTOSIS	KEGG_APOPTOSIS	87	0.555214	1.98342	0	0.00721767	0.109	5045	tags=43%, list=15%, signal=50%
KEGG_COMPLEMENT_AND_COAGULATION_CASCADES	KEGG_COMPLEMENT_AND_COAGULATION_CASCADES	69	0.708453	1.97756	0	0.00761537	0.113	4782	tags=52%, list=14%, signal=61%
KEGG_TYPE_I_DIABETES_MELLITUS	KEGG_TYPE_I_DIABETES_MELLITUS	23	0.766934	1.93902	0	0.010978	0.152	2089	tags=52%, list=6%, signal=56%
KEGG_ACUTE_MYELOID_LEUKEMIA	KEGG_ACUTE_MYELOID_LEUKEMIA	57	0.534652	1.93329	0.00205761	0.0113157	0.159	4484	tags=35%, list=13%, signal=40%
KEGG_ALLOGRAFT_REJECTION	KEGG_ALLOGRAFT_REJECTION	17	0.899918	1.9169	0	0.0128678	0.181	1342	tags=71%, list=4%, signal=73%
KEGG_FC_EPSILON_RI_SIGNALING_PATHWAY	KEGG_FC_EPSILON_RI_SIGNALING_PATHWAY	78	0.479263	1.903	0	0.0142757	0.197	3360	tags=27%, list=10%, signal=30%
KEGG_SMALL_CELL_LUNG_CANCER	KEGG_SMALL_CELL_LUNG_CANCER	84	0.544867	1.89666	0	0.0145742	0.202	5397	tags=48%, list=16%, signal=56%
KEGG_PATHWAYS_IN_CANCER	KEGG_PATHWAYS_IN_CANCER	324	0.447215	1.87858	0	0.016188	0.227	5219	tags=37%, list=15%, signal=44%
KEGG_HYPERTROPHIC_CARDIOMYOPATHY_HCM	KEGG_HYPERTROPHIC_CARDIOMYOPATHY_HCM	83	0.547354	1.85046	0.010989	0.0208569	0.269	4772	tags=46%, list=14%, signal=53%
KEGG_ASTHMA	KEGG_ASTHMA	16	0.720098	1.84751	0.00860215	0.0207331	0.275	3098	tags=44%, list=9%, signal=48%
KEGG_RENIN_ANGIOTENSIN_SYSTEM	KEGG_RENIN_ANGIOTENSIN_SYSTEM	17	0.67288	1.83086	0.002079	0.0232137	0.293	6207	tags=71%, list=18%, signal=86%
KEGG_ARRHYTHMOGENIC_RIGHT_VENTRICULAR_CARDIOMYOPATHY_ARVC	KEGG_ARRHYTHMOGENIC_RIGHT_VENTRICULAR_CARDIOMYOPATHY_ARVC	74	0.555694	1.82694	0.0111111	0.0232082	0.297	4772	tags=45%, list=14%, signal=52%
KEGG_DILATED_CARDIOMYOPATHY	KEGG_DILATED_CARDIOMYOPATHY	90	0.535806	1.82003	0.013544	0.0241168	0.305	4772	tags=44%, list=14%, signal=51%
KEGG_GRAFT_VERSUS_HOST_DISEASE	KEGG_GRAFT_VERSUS_HOST_DISEASE	19	0.890484	1.81787	0.0021978	0.0238877	0.31	3116	tags=89%, list=9%, signal=98%
KEGG_MELANOMA	KEGG_MELANOMA	71	0.519386	1.77675	0.00702576	0.0321721	0.373	4248	tags=34%, list=12%, signal=38%
KEGG_PROTEASOME	KEGG_PROTEASOME	45	0.633171	1.77011	0.0340681	0.0329422	0.381	8009	tags=58%, list=23%, signal=75%
KEGG_MAPK_SIGNALING_PATHWAY	KEGG_MAPK_SIGNALING_PATHWAY	266	0.416456	1.76926	0.00636943	0.0324118	0.383	4661	tags=32%, list=14%, signal=37%
KEGG_GAP_JUNCTION	KEGG_GAP_JUNCTION	90	0.468012	1.76331	0.00429185	0.0334351	0.392	4387	tags=31%, list=13%, signal=36%
KEGG_GLIOMA	KEGG_GLIOMA	65	0.470044	1.75394	0.0102041	0.0352523	0.411	4194	tags=26%, list=12%, signal=30%
KEGG_GLYCOSAMINOGLYCAN_BIOSYNTHESIS_CHONDROITIN_SULFATE	KEGG_GLYCOSAMINOGLYCAN_BIOSYNTHESIS_CHONDROITIN_SULFATE	22	0.644324	1.73259	0.0317797	0.040401	0.445	4880	tags=59%, list=14%, signal=69%
KEGG_LYSOSOME	KEGG_LYSOSOME	121	0.478602	1.7011	0.0489237	0.0491854	0.49	4733	tags=34%, list=14%, signal=39%
KEGG_GLYCOSAMINOGLYCAN_DEGRADATION	KEGG_GLYCOSAMINOGLYCAN_DEGRADATION	21	0.580567	1.69801	0.0375	0.0491827	0.498	3827	tags=29%, list=11%, signal=32%
KEGG_PANCREATIC_CANCER	KEGG_PANCREATIC_CANCER	70	0.467078	1.68481	0.0278884	0.0520821	0.513	4748	tags=39%, list=14%, signal=45%
KEGG_TRYPTOPHAN_METABOLISM	KEGG_TRYPTOPHAN_METABOLISM	40	0.46539	1.63473	0.0169851	0.0704457	0.597	2475	tags=28%, list=7%, signal=30%
KEGG_NEUROACTIVE_LIGAND_RECEPTOR_INTERACTION	KEGG_NEUROACTIVE_LIGAND_RECEPTOR_INTERACTION	270	0.415119	1.60862	0.0287958	0.0770717	0.643	4996	tags=25%, list=15%, signal=29%
KEGG_COLORECTAL_CANCER	KEGG_COLORECTAL_CANCER	62	0.434219	1.60317	0.0447471	0.078098	0.653	3423	tags=26%, list=10%, signal=29%
KEGG_VASCULAR_SMOOTH_MUSCLE_CONTRACTION	KEGG_VASCULAR_SMOOTH_MUSCLE_CONTRACTION	114	0.416961	1.60153	0.0417582	0.0773688	0.653	4114	tags=30%, list=12%, signal=34%
KEGG_CHRONIC_MYELOID_LEUKEMIA	KEGG_CHRONIC_MYELOID_LEUKEMIA	73	0.430358	1.58866	0.0427184	0.0816637	0.666	4484	tags=29%, list=13%, signal=33%
KEGG_ENDOMETRIAL_CANCER	KEGG_ENDOMETRIAL_CANCER	52	0.422898	1.56571	0.0491803	0.088568	0.693	3030	tags=21%, list=9%, signal=23%
KEGG_NICOTINATE_AND_NICOTINAMIDE_METABOLISM	KEGG_NICOTINATE_AND_NICOTINAMIDE_METABOLISM	24	0.462767	1.53726	0.0331263	0.101705	0.735	6067	tags=50%, list=18%, signal=61%
KEGG_PURINE_METABOLISM	KEGG_PURINE_METABOLISM	158	0.354296	1.52568	0.0414079	0.106295	0.75	6102	tags=36%, list=18%, signal=44%
KEGG_PROSTATE_CANCER	KEGG_PROSTATE_CANCER	88	0.3898	1.52469	0.0477137	0.105081	0.75	4484	tags=30%, list=13%, signal=34%
KEGG_CALCIUM_SIGNALING_PATHWAY	KEGG_CALCIUM_SIGNALING_PATHWAY	177	0.367748	1.51499	0.0327103	0.104862	0.761	5831	tags=33%, list=17%, signal=40%
KEGG_VEGF_SIGNALING_PATHWAY	KEGG_VEGF_SIGNALING_PATHWAY	75	0.361322	1.48245	0.037037	0.117295	0.796	3360	tags=21%, list=10%, signal=24%

## Sheet: Enrichment in immune subtype C4
NAME	GS<br> follow link to MSigDB	SIZE	ES	NES	NOM p-val	FDR q-val	FWER p-val	RANK AT MAX	LEADING EDGE
KEGG_METABOLISM_OF_XENOBIOTICS_BY_CYTOCHROME_P450	KEGG_METABOLISM_OF_XENOBIOTICS_BY_CYTOCHROME_P450	69	-0.65776	-2.03428	0.0018797	0.0599728	0.063	7901	tags=72%, list=23%, signal=94%
KEGG_RETINOL_METABOLISM	KEGG_RETINOL_METABOLISM	64	-0.586203	-1.90909	0.00178891	0.108521	0.171	9358	tags=69%, list=27%, signal=94%
KEGG_PENTOSE_AND_GLUCURONATE_INTERCONVERSIONS	KEGG_PENTOSE_AND_GLUCURONATE_INTERCONVERSIONS	28	-0.685446	-1.89322	0.00564972	0.0858379	0.19	7751	tags=71%, list=23%, signal=92%
KEGG_DRUG_METABOLISM_CYTOCHROME_P450	KEGG_DRUG_METABOLISM_CYTOCHROME_P450	71	-0.582796	-1.87078	0.00557621	0.0783206	0.228	7901	tags=68%, list=23%, signal=88%
KEGG_GLYCOSYLPHOSPHATIDYLINOSITOL_GPI_ANCHOR_BIOSYNTHESIS	KEGG_GLYCOSYLPHOSPHATIDYLINOSITOL_GPI_ANCHOR_BIOSYNTHESIS	25	-0.65177	-1.85206	0.00416667	0.0739751	0.25	5687	tags=52%, list=17%, signal=62%
KEGG_GLYCEROPHOSPHOLIPID_METABOLISM	KEGG_GLYCEROPHOSPHOLIPID_METABOLISM	75	-0.444851	-1.8195	0.002079	0.0840651	0.292	7433	tags=40%, list=22%, signal=51%
KEGG_STEROID_HORMONE_BIOSYNTHESIS	KEGG_STEROID_HORMONE_BIOSYNTHESIS	55	-0.533327	-1.77637	0.00713012	0.104442	0.357	7281	tags=58%, list=21%, signal=74%
KEGG_ARACHIDONIC_ACID_METABOLISM	KEGG_ARACHIDONIC_ACID_METABOLISM	57	-0.489467	-1.74025	0.00961539	0.119521	0.41	2958	tags=35%, list=9%, signal=38%
KEGG_FATTY_ACID_METABOLISM	KEGG_FATTY_ACID_METABOLISM	42	-0.527439	-1.72399	0.0195695	0.119445	0.426	4062	tags=43%, list=12%, signal=49%
KEGG_PORPHYRIN_AND_CHLOROPHYLL_METABOLISM	KEGG_PORPHYRIN_AND_CHLOROPHYLL_METABOLISM	41	-0.508994	-1.66947	0.0146789	0.155832	0.528	8703	tags=54%, list=25%, signal=72%
KEGG_ETHER_LIPID_METABOLISM	KEGG_ETHER_LIPID_METABOLISM	32	-0.486451	-1.66116	0.0175439	0.149734	0.545	1687	tags=31%, list=5%, signal=33%
KEGG_LINOLEIC_ACID_METABOLISM	KEGG_LINOLEIC_ACID_METABOLISM	28	-0.559464	-1.61203	0.0263158	0.189361	0.628	5490	tags=54%, list=16%, signal=64%
KEGG_ASCORBATE_AND_ALDARATE_METABOLISM	KEGG_ASCORBATE_AND_ALDARATE_METABOLISM	25	-0.581942	-1.59326	0.0350553	0.17006	0.668	7751	tags=64%, list=23%, signal=83%
KEGG_ALPHA_LINOLENIC_ACID_METABOLISM	KEGG_ALPHA_LINOLENIC_ACID_METABOLISM	18	-0.53982	-1.54743	0.0432331	0.209283	0.742	3084	tags=39%, list=9%, signal=43%
KEGG_GLYCEROLIPID_METABOLISM	KEGG_GLYCEROLIPID_METABOLISM	49	-0.394955	-1.49495	0.0378788	0.244415	0.814	4780	tags=29%, list=14%, signal=33%
