# Supplementary material for: Immune landscape of distinct subtypes in urothelial carcinoma based on immune gene profile
Source: Front Immunol. 2022 Aug 8;13:970885. doi: 10.3389/fimmu.2022.970885 (PMC9394485; doi:10.3389/fimmu.2022.970885)
Supplement: Supplementary file 8 [file DataSheet_2.xlsx]

## Sheet: IMVigor210 C1 enriched vs C2
NAME	GS<br> follow link to MSigDB	GS DETAILS	SIZE	ES	NES	NOM p-val	FDR q-val	FWER p-val	RANK AT MAX	LEADING EDGE
KEGG_SPLICEOSOME	KEGG_SPLICEOSOME	Details ...	125	0.700994	1.78536	0	0.0706713	0.082	7164	tags=79%, list=23%, signal=103%
KEGG_TERPENOID_BACKBONE_BIOSYNTHESIS	KEGG_TERPENOID_BACKBONE_BIOSYNTHESIS	Details ...	15	0.76297	1.75275	0	0.0776376	0.124	4502	tags=67%, list=14%, signal=78%
KEGG_TIGHT_JUNCTION	KEGG_TIGHT_JUNCTION		128	0.441816	1.55836	0	0.0929144	0.548	5240	tags=38%, list=17%, signal=45%
KEGG_RNA_DEGRADATION	KEGG_RNA_DEGRADATION	Details ...	54	0.642155	1.72625	0.00210526	0.088698	0.173	8260	tags=69%, list=27%, signal=93%
KEGG_VALINE_LEUCINE_AND_ISOLEUCINE_DEGRADATION	KEGG_VALINE_LEUCINE_AND_ISOLEUCINE_DEGRADATION	Details ...	43	0.688663	1.81739	0.00426439	0.0806299	0.053	5639	tags=79%, list=18%, signal=96%
KEGG_BUTANOATE_METABOLISM	KEGG_BUTANOATE_METABOLISM	Details ...	34	0.610017	1.70268	0.004914	0.0773788	0.203	4840	tags=56%, list=16%, signal=66%
KEGG_GLYCOSYLPHOSPHATIDYLINOSITOL_GPI_ANCHOR_BIOSYNTHESIS	KEGG_GLYCOSYLPHOSPHATIDYLINOSITOL_GPI_ANCHOR_BIOSYNTHESIS	Details ...	25	0.724546	1.70133	0.00646552	0.0674474	0.206	7002	tags=80%, list=23%, signal=103%
KEGG_PEROXISOME	KEGG_PEROXISOME	Details ...	78	0.571552	1.65933	0.00677201	0.0857142	0.292	4849	tags=50%, list=16%, signal=59%
KEGG_LYSINE_DEGRADATION	KEGG_LYSINE_DEGRADATION	Details ...	39	0.572221	1.71852	0.00684931	0.0782826	0.185	4476	tags=49%, list=14%, signal=57%
KEGG_BIOSYNTHESIS_OF_UNSATURATED_FATTY_ACIDS	KEGG_BIOSYNTHESIS_OF_UNSATURATED_FATTY_ACIDS	Details ...	20	0.66061	1.64555	0.00883002	0.0813229	0.325	7488	tags=65%, list=24%, signal=86%
KEGG_ENDOCYTOSIS	KEGG_ENDOCYTOSIS		178	0.438041	1.51212	0.00917431	0.11017	0.66	6339	tags=42%, list=20%, signal=53%
KEGG_NUCLEOTIDE_EXCISION_REPAIR	KEGG_NUCLEOTIDE_EXCISION_REPAIR	Details ...	44	0.616217	1.64653	0.0107296	0.0884628	0.324	8519	tags=70%, list=27%, signal=97%
KEGG_HUNTINGTONS_DISEASE	KEGG_HUNTINGTONS_DISEASE	Details ...	160	0.534592	1.64295	0.010846	0.0764784	0.331	7300	tags=59%, list=23%, signal=76%
KEGG_ONE_CARBON_POOL_BY_FOLATE	KEGG_ONE_CARBON_POOL_BY_FOLATE	Details ...	17	0.650723	1.64165	0.0108932	0.0668927	0.335	7234	tags=59%, list=23%, signal=77%
KEGG_PROPANOATE_METABOLISM	KEGG_PROPANOATE_METABOLISM	Details ...	31	0.602133	1.67634	0.0110132	0.0783983	0.256	7767	tags=68%, list=25%, signal=90%
KEGG_GLYCEROPHOSPHOLIPID_METABOLISM	KEGG_GLYCEROPHOSPHOLIPID_METABOLISM		71	0.45455	1.4755	0.0144928	0.140354	0.734	6877	tags=42%, list=22%, signal=54%
KEGG_BASE_EXCISION_REPAIR	KEGG_BASE_EXCISION_REPAIR	Details ...	33	0.665078	1.63449	0.0167715	0.0665124	0.347	7107	tags=73%, list=23%, signal=94%
KEGG_MISMATCH_REPAIR	KEGG_MISMATCH_REPAIR		23	0.697729	1.59801	0.0169851	0.0700212	0.448	6520	tags=83%, list=21%, signal=104%
KEGG_CELL_CYCLE	KEGG_CELL_CYCLE	Details ...	125	0.561538	1.64241	0.0170213	0.0712731	0.333	6169	tags=62%, list=20%, signal=77%
KEGG_AMINOACYL_TRNA_BIOSYNTHESIS	KEGG_AMINOACYL_TRNA_BIOSYNTHESIS	Details ...	22	0.70637	1.62611	0.0172786	0.0640023	0.367	7541	tags=86%, list=24%, signal=114%
KEGG_N_GLYCAN_BIOSYNTHESIS	KEGG_N_GLYCAN_BIOSYNTHESIS	Details ...	46	0.593057	1.62149	0.0234043	0.0647044	0.387	7442	tags=70%, list=24%, signal=91%
KEGG_BASAL_TRANSCRIPTION_FACTORS	KEGG_BASAL_TRANSCRIPTION_FACTORS		35	0.582455	1.5867	0.0236052	0.0747352	0.475	6744	tags=51%, list=22%, signal=66%
KEGG_FATTY_ACID_METABOLISM	KEGG_FATTY_ACID_METABOLISM	Details ...	42	0.578075	1.63072	0.0285714	0.0647054	0.358	6483	tags=60%, list=21%, signal=75%
KEGG_DNA_REPLICATION	KEGG_DNA_REPLICATION	Details ...	36	0.727971	1.60486	0.0292276	0.0727918	0.433	5857	tags=83%, list=19%, signal=103%
KEGG_UBIQUITIN_MEDIATED_PROTEOLYSIS	KEGG_UBIQUITIN_MEDIATED_PROTEOLYSIS		131	0.483246	1.53876	0.0301724	0.0967267	0.595	8637	tags=55%, list=28%, signal=76%
KEGG_ALZHEIMERS_DISEASE	KEGG_ALZHEIMERS_DISEASE		145	0.484046	1.53279	0.0318907	0.098721	0.614	5967	tags=50%, list=19%, signal=61%
KEGG_VASOPRESSIN_REGULATED_WATER_REABSORPTION	KEGG_VASOPRESSIN_REGULATED_WATER_REABSORPTION		44	0.474055	1.45749	0.0321839	0.152868	0.761	6863	tags=41%, list=22%, signal=52%
KEGG_HOMOLOGOUS_RECOMBINATION	KEGG_HOMOLOGOUS_RECOMBINATION		26	0.662886	1.55276	0.0360169	0.0933471	0.565	6540	tags=77%, list=21%, signal=97%
KEGG_PROGESTERONE_MEDIATED_OOCYTE_MATURATION	KEGG_PROGESTERONE_MEDIATED_OOCYTE_MATURATION		85	0.425144	1.40567	0.0380313	0.183467	0.849	6156	tags=45%, list=20%, signal=56%
KEGG_OXIDATIVE_PHOSPHORYLATION	KEGG_OXIDATIVE_PHOSPHORYLATION	Details ...	101	0.586825	1.59891	0.0430108	0.0726204	0.443	8776	tags=72%, list=28%, signal=100%
KEGG_INSULIN_SIGNALING_PATHWAY	KEGG_INSULIN_SIGNALING_PATHWAY		136	0.387304	1.35988	0.0432802	0.212805	0.897	6504	tags=38%, list=21%, signal=48%
KEGG_INOSITOL_PHOSPHATE_METABOLISM	KEGG_INOSITOL_PHOSPHATE_METABOLISM		54	0.456878	1.44097	0.0455581	0.161972	0.799	8765	tags=57%, list=28%, signal=80%
KEGG_ERBB_SIGNALING_PATHWAY	KEGG_ERBB_SIGNALING_PATHWAY		86	0.377275	1.31005	0.0521542	0.246868	0.943	6649	tags=41%, list=21%, signal=52%
KEGG_PARKINSONS_DISEASE	KEGG_PARKINSONS_DISEASE		99	0.574166	1.55215	0.0533333	0.0901926	0.567	7177	tags=63%, list=23%, signal=81%
KEGG_SPHINGOLIPID_METABOLISM	KEGG_SPHINGOLIPID_METABOLISM		36	0.466882	1.39236	0.0563991	0.194408	0.868	3898	tags=36%, list=13%, signal=41%
KEGG_ALANINE_ASPARTATE_AND_GLUTAMATE_METABOLISM	KEGG_ALANINE_ASPARTATE_AND_GLUTAMATE_METABOLISM		30	0.464656	1.3623	0.070922	0.215221	0.896	7696	tags=60%, list=25%, signal=80%
KEGG_CITRATE_CYCLE_TCA_CYCLE	KEGG_CITRATE_CYCLE_TCA_CYCLE		30	0.622456	1.52804	0.0711111	0.0996543	0.624	8812	tags=70%, list=28%, signal=98%
KEGG_MTOR_SIGNALING_PATHWAY	KEGG_MTOR_SIGNALING_PATHWAY		51	0.416405	1.33573	0.0779221	0.228459	0.919	8115	tags=53%, list=26%, signal=72%
KEGG_ENDOMETRIAL_CANCER	KEGG_ENDOMETRIAL_CANCER		52	0.391806	1.30028	0.0779816	0.251327	0.95	8690	tags=54%, list=28%, signal=75%
KEGG_PORPHYRIN_AND_CHLOROPHYLL_METABOLISM	KEGG_PORPHYRIN_AND_CHLOROPHYLL_METABOLISM		40	0.527693	1.42838	0.0804878	0.17107	0.814	11162	tags=70%, list=36%, signal=109%
KEGG_PENTOSE_AND_GLUCURONATE_INTERCONVERSIONS	KEGG_PENTOSE_AND_GLUCURONATE_INTERCONVERSIONS		28	0.600908	1.45508	0.0885168	0.150863	0.767	11972	tags=86%, list=39%, signal=139%
KEGG_STEROID_BIOSYNTHESIS	KEGG_STEROID_BIOSYNTHESIS		17	0.600855	1.42061	0.0954447	0.171104	0.83	6926	tags=71%, list=22%, signal=91%
KEGG_OOCYTE_MEIOSIS	KEGG_OOCYTE_MEIOSIS		112	0.406321	1.35486	0.0954545	0.214187	0.904	9745	tags=58%, list=31%, signal=84%
KEGG_PYRIMIDINE_METABOLISM	KEGG_PYRIMIDINE_METABOLISM		97	0.462158	1.37806	0.0957684	0.206774	0.88	8285	tags=59%, list=27%, signal=80%
KEGG_RNA_POLYMERASE	KEGG_RNA_POLYMERASE		28	0.569186	1.42419	0.0974576	0.171668	0.823	5331	tags=54%, list=17%, signal=65%
KEGG_SELENOAMINO_ACID_METABOLISM	KEGG_SELENOAMINO_ACID_METABOLISM		24	0.48013	1.32957	0.103896	0.225528	0.923	6030	tags=50%, list=19%, signal=62%
KEGG_GLYCOSPHINGOLIPID_BIOSYNTHESIS_LACTO_AND_NEOLACTO_SERIES	KEGG_GLYCOSPHINGOLIPID_BIOSYNTHESIS_LACTO_AND_NEOLACTO_SERIES		25	0.490595	1.33922	0.107062	0.228902	0.917	5872	tags=44%, list=19%, signal=54%
KEGG_THYROID_CANCER	KEGG_THYROID_CANCER		29	0.434724	1.27213	0.111111	0.27443	0.963	10467	tags=69%, list=34%, signal=104%
KEGG_NON_SMALL_CELL_LUNG_CANCER	KEGG_NON_SMALL_CELL_LUNG_CANCER		54	0.409019	1.28238	0.116883	0.267054	0.96	5361	tags=41%, list=17%, signal=49%
KEGG_GLYOXYLATE_AND_DICARBOXYLATE_METABOLISM	KEGG_GLYOXYLATE_AND_DICARBOXYLATE_METABOLISM		16	0.544136	1.3296	0.121348	0.230431	0.923	10441	tags=63%, list=34%, signal=94%
KEGG_PENTOSE_PHOSPHATE_PATHWAY	KEGG_PENTOSE_PHOSPHATE_PATHWAY		27	0.519973	1.3731	0.125	0.207849	0.888	9486	tags=56%, list=31%, signal=80%
KEGG_PYRUVATE_METABOLISM	KEGG_PYRUVATE_METABOLISM		40	0.444911	1.29722	0.135831	0.250744	0.952	7902	tags=50%, list=25%, signal=67%
KEGG_BETA_ALANINE_METABOLISM	KEGG_BETA_ALANINE_METABOLISM		22	0.417406	1.22462	0.166265	0.322078	0.98	6451	tags=59%, list=21%, signal=75%
KEGG_PANCREATIC_CANCER	KEGG_PANCREATIC_CANCER		69	0.340439	1.18242	0.169565	0.358252	0.988	5404	tags=41%, list=17%, signal=49%
KEGG_PROTEIN_EXPORT	KEGG_PROTEIN_EXPORT		22	0.539651	1.30708	0.172336	0.246368	0.946	9167	tags=50%, list=29%, signal=71%
KEGG_GLUTATHIONE_METABOLISM	KEGG_GLUTATHIONE_METABOLISM		49	0.422371	1.25561	0.173719	0.292319	0.968	4211	tags=33%, list=14%, signal=38%
KEGG_PPAR_SIGNALING_PATHWAY	KEGG_PPAR_SIGNALING_PATHWAY		69	0.383019	1.20443	0.176	0.340941	0.985	4972	tags=30%, list=16%, signal=36%
KEGG_CYSTEINE_AND_METHIONINE_METABOLISM	KEGG_CYSTEINE_AND_METHIONINE_METABOLISM		34	0.437288	1.25189	0.188235	0.291875	0.968	5766	tags=38%, list=19%, signal=47%
KEGG_AMINO_SUGAR_AND_NUCLEOTIDE_SUGAR_METABOLISM	KEGG_AMINO_SUGAR_AND_NUCLEOTIDE_SUGAR_METABOLISM		42	0.418369	1.22884	0.189845	0.321883	0.978	6242	tags=43%, list=20%, signal=54%
KEGG_ETHER_LIPID_METABOLISM	KEGG_ETHER_LIPID_METABOLISM		30	0.395845	1.17182	0.2	0.361748	0.989	6339	tags=37%, list=20%, signal=46%
KEGG_ADHERENS_JUNCTION	KEGG_ADHERENS_JUNCTION		68	0.333624	1.15088	0.204819	0.37758	0.994	7129	tags=47%, list=23%, signal=61%
KEGG_COLORECTAL_CANCER	KEGG_COLORECTAL_CANCER		62	0.344364	1.15478	0.206019	0.382033	0.994	5404	tags=40%, list=17%, signal=49%
KEGG_FRUCTOSE_AND_MANNOSE_METABOLISM	KEGG_FRUCTOSE_AND_MANNOSE_METABOLISM		32	0.428331	1.21168	0.207048	0.336178	0.982	9631	tags=59%, list=31%, signal=86%
KEGG_ALPHA_LINOLENIC_ACID_METABOLISM	KEGG_ALPHA_LINOLENIC_ACID_METABOLISM		19	0.449632	1.18708	0.216401	0.363395	0.987	1747	tags=21%, list=6%, signal=22%
KEGG_GLYCINE_SERINE_AND_THREONINE_METABOLISM	KEGG_GLYCINE_SERINE_AND_THREONINE_METABOLISM		31	0.415495	1.18419	0.233945	0.361816	0.988	5266	tags=39%, list=17%, signal=47%
KEGG_GALACTOSE_METABOLISM	KEGG_GALACTOSE_METABOLISM		25	0.404066	1.15138	0.238938	0.382516	0.994	8078	tags=40%, list=26%, signal=54%
KEGG_PHOSPHATIDYLINOSITOL_SIGNALING_SYSTEM	KEGG_PHOSPHATIDYLINOSITOL_SIGNALING_SYSTEM		76	0.364553	1.14319	0.252927	0.384197	0.996	5752	tags=36%, list=19%, signal=43%
KEGG_CHRONIC_MYELOID_LEUKEMIA	KEGG_CHRONIC_MYELOID_LEUKEMIA		73	0.324998	1.11691	0.257081	0.413473	0.996	5361	tags=37%, list=17%, signal=45%
KEGG_P53_SIGNALING_PATHWAY	KEGG_P53_SIGNALING_PATHWAY		66	0.34114	1.11568	0.263039	0.409547	0.996	5484	tags=39%, list=18%, signal=48%
KEGG_NEUROTROPHIN_SIGNALING_PATHWAY	KEGG_NEUROTROPHIN_SIGNALING_PATHWAY		125	0.309026	1.09619	0.268132	0.423732	0.996	6517	tags=34%, list=21%, signal=43%
KEGG_PROXIMAL_TUBULE_BICARBONATE_RECLAMATION	KEGG_PROXIMAL_TUBULE_BICARBONATE_RECLAMATION		23	0.426903	1.14129	0.276808	0.381245	0.996	7624	tags=48%, list=25%, signal=63%
KEGG_REGULATION_OF_AUTOPHAGY	KEGG_REGULATION_OF_AUTOPHAGY		34	0.421748	1.11217	0.291469	0.409616	0.996	10089	tags=53%, list=32%, signal=78%
KEGG_GLYCOLYSIS_GLUCONEOGENESIS	KEGG_GLYCOLYSIS_GLUCONEOGENESIS		61	0.356951	1.10197	0.299505	0.419838	0.996	9354	tags=48%, list=30%, signal=68%
KEGG_NOTCH_SIGNALING_PATHWAY	KEGG_NOTCH_SIGNALING_PATHWAY		47	0.352853	1.0776	0.315315	0.444099	0.997	7859	tags=43%, list=25%, signal=57%
KEGG_TRYPTOPHAN_METABOLISM	KEGG_TRYPTOPHAN_METABOLISM		39	0.357849	1.08258	0.322353	0.442034	0.997	4364	tags=33%, list=14%, signal=39%
KEGG_ALDOSTERONE_REGULATED_SODIUM_REABSORPTION	KEGG_ALDOSTERONE_REGULATED_SODIUM_REABSORPTION		42	0.345623	1.06541	0.328502	0.458697	0.997	4291	tags=31%, list=14%, signal=36%
KEGG_PROTEASOME	KEGG_PROTEASOME		43	0.506718	1.17847	0.333333	0.357713	0.988	10328	tags=65%, list=33%, signal=97%
KEGG_PROSTATE_CANCER	KEGG_PROSTATE_CANCER		89	0.289565	1.03204	0.362998	0.510259	0.998	6719	tags=37%, list=22%, signal=47%
KEGG_EPITHELIAL_CELL_SIGNALING_IN_HELICOBACTER_PYLORI_INFECTION	KEGG_EPITHELIAL_CELL_SIGNALING_IN_HELICOBACTER_PYLORI_INFECTION		68	0.314878	1.02618	0.36933	0.501727	1	8146	tags=44%, list=26%, signal=60%
KEGG_PURINE_METABOLISM	KEGG_PURINE_METABOLISM		153	0.291997	1.03061	0.372768	0.50616	0.998	7534	tags=38%, list=24%, signal=50%
KEGG_METABOLISM_OF_XENOBIOTICS_BY_CYTOCHROME_P450	KEGG_METABOLISM_OF_XENOBIOTICS_BY_CYTOCHROME_P450		69	0.354411	1.01348	0.407407	0.511245	1	11203	tags=52%, list=36%, signal=81%
KEGG_VIBRIO_CHOLERAE_INFECTION	KEGG_VIBRIO_CHOLERAE_INFECTION		53	0.334274	1.03002	0.407658	0.500852	0.999	8146	tags=42%, list=26%, signal=56%
KEGG_SNARE_INTERACTIONS_IN_VESICULAR_TRANSPORT	KEGG_SNARE_INTERACTIONS_IN_VESICULAR_TRANSPORT		38	0.340047	1.00961	0.427083	0.512509	1	8335	tags=45%, list=27%, signal=61%
KEGG_RETINOL_METABOLISM	KEGG_RETINOL_METABOLISM		64	0.343598	1.00583	0.42963	0.513645	1	11162	tags=48%, list=36%, signal=75%
KEGG_OTHER_GLYCAN_DEGRADATION	KEGG_OTHER_GLYCAN_DEGRADATION		16	0.439713	1.02162	0.456612	0.503568	1	3898	tags=31%, list=13%, signal=36%
KEGG_GLYCEROLIPID_METABOLISM	KEGG_GLYCEROLIPID_METABOLISM		43	0.310791	1.0025	0.467626	0.513396	1	3403	tags=21%, list=11%, signal=23%
KEGG_BLADDER_CANCER	KEGG_BLADDER_CANCER		41	0.313924	0.971548	0.48337	0.557112	1	4291	tags=32%, list=14%, signal=37%
KEGG_CARDIAC_MUSCLE_CONTRACTION	KEGG_CARDIAC_MUSCLE_CONTRACTION		73	0.33493	0.971892	0.488095	0.562665	1	6292	tags=37%, list=20%, signal=46%
KEGG_AMYOTROPHIC_LATERAL_SCLEROSIS_ALS	KEGG_AMYOTROPHIC_LATERAL_SCLEROSIS_ALS		53	0.316468	0.969764	0.488479	0.553863	1	6308	tags=34%, list=20%, signal=43%
KEGG_DRUG_METABOLISM_OTHER_ENZYMES	KEGG_DRUG_METABOLISM_OTHER_ENZYMES		51	0.310523	0.950306	0.511688	0.57785	1	8788	tags=43%, list=28%, signal=60%
KEGG_RENAL_CELL_CARCINOMA	KEGG_RENAL_CELL_CARCINOMA		66	0.295623	0.965094	0.515909	0.55641	1	8690	tags=47%, list=28%, signal=65%
KEGG_VEGF_SIGNALING_PATHWAY	KEGG_VEGF_SIGNALING_PATHWAY		76	0.282173	0.94523	0.542601	0.581376	1	6408	tags=33%, list=21%, signal=41%
KEGG_ASCORBATE_AND_ALDARATE_METABOLISM	KEGG_ASCORBATE_AND_ALDARATE_METABOLISM		25	0.397725	0.911454	0.543735	0.63166	1	11972	tags=72%, list=39%, signal=117%
KEGG_GLYCOSAMINOGLYCAN_BIOSYNTHESIS_HEPARAN_SULFATE	KEGG_GLYCOSAMINOGLYCAN_BIOSYNTHESIS_HEPARAN_SULFATE		26	0.32497	0.905135	0.579065	0.636775	1	8910	tags=50%, list=29%, signal=70%
KEGG_TYPE_II_DIABETES_MELLITUS	KEGG_TYPE_II_DIABETES_MELLITUS		47	0.291562	0.921089	0.615764	0.619331	1	6087	tags=34%, list=20%, signal=42%
KEGG_STEROID_HORMONE_BIOSYNTHESIS	KEGG_STEROID_HORMONE_BIOSYNTHESIS		55	0.287535	0.846655	0.67013	0.739947	1	11767	tags=55%, list=38%, signal=88%
KEGG_PANTOTHENATE_AND_COA_BIOSYNTHESIS	KEGG_PANTOTHENATE_AND_COA_BIOSYNTHESIS		16	0.340927	0.855503	0.68009	0.729334	1	3695	tags=31%, list=12%, signal=35%
KEGG_DRUG_METABOLISM_CYTOCHROME_P450	KEGG_DRUG_METABOLISM_CYTOCHROME_P450		71	0.279162	0.818141	0.724311	0.772371	1	11203	tags=51%, list=36%, signal=79%
KEGG_LINOLEIC_ACID_METABOLISM	KEGG_LINOLEIC_ACID_METABOLISM		29	0.310949	0.810222	0.727041	0.779868	1	6133	tags=24%, list=20%, signal=30%
KEGG_STARCH_AND_SUCROSE_METABOLISM	KEGG_STARCH_AND_SUCROSE_METABOLISM		51	0.281116	0.828071	0.74036	0.761342	1	11162	tags=47%, list=36%, signal=73%
KEGG_HISTIDINE_METABOLISM	KEGG_HISTIDINE_METABOLISM		28	0.288609	0.839869	0.755102	0.746038	1	5799	tags=32%, list=19%, signal=39%
KEGG_LYSOSOME	KEGG_LYSOSOME		121	0.255476	0.756702	0.757085	0.838509	1	7212	tags=31%, list=23%, signal=41%
KEGG_NITROGEN_METABOLISM	KEGG_NITROGEN_METABOLISM		23	0.28229	0.794893	0.849624	0.799417	1	9722	tags=48%, list=31%, signal=70%
KEGG_LONG_TERM_POTENTIATION	KEGG_LONG_TERM_POTENTIATION		70	0.242975	0.785884	0.863962	0.807601	1	11074	tags=53%, list=36%, signal=82%
KEGG_TASTE_TRANSDUCTION	KEGG_TASTE_TRANSDUCTION		52	0.248139	0.708718	0.90389	0.894804	1	12640	tags=65%, list=41%, signal=110%
KEGG_MATURITY_ONSET_DIABETES_OF_THE_YOUNG	KEGG_MATURITY_ONSET_DIABETES_OF_THE_YOUNG		25	0.278329	0.689796	0.943439	0.907811	1	10795	tags=48%, list=35%, signal=73%
KEGG_LONG_TERM_DEPRESSION	KEGG_LONG_TERM_DEPRESSION		68	0.228968	0.761133	0.963731	0.83931	1	10395	tags=46%, list=33%, signal=68%

## Sheet: IMVigor210 C1 enriched vs C3
NAME	GS<br> follow link to MSigDB	GS DETAILS	SIZE	ES	NES	NOM p-val	FDR q-val	FWER p-val	RANK AT MAX	LEADING EDGE
KEGG_DNA_REPLICATION	KEGG_DNA_REPLICATION	Details ...	36	0.872719	1.9006	0	0.0111276	0.008	1419	tags=81%, list=5%, signal=84%
KEGG_NUCLEOTIDE_EXCISION_REPAIR	KEGG_NUCLEOTIDE_EXCISION_REPAIR	Details ...	44	0.706038	1.89891	0	0.00556381	0.008	2905	tags=52%, list=9%, signal=58%
KEGG_RNA_DEGRADATION	KEGG_RNA_DEGRADATION	Details ...	54	0.713978	1.85859	0	0.00691468	0.017	7048	tags=74%, list=23%, signal=96%
KEGG_CELL_CYCLE	KEGG_CELL_CYCLE	Details ...	125	0.656678	1.85571	0	0.00585372	0.017	5512	tags=68%, list=18%, signal=82%
KEGG_SPLICEOSOME	KEGG_SPLICEOSOME	Details ...	125	0.752552	1.84661	0	0.00638835	0.022	5229	tags=77%, list=17%, signal=92%
KEGG_PROTEASOME	KEGG_PROTEASOME	Details ...	43	0.829409	1.84553	0	0.00532362	0.022	4368	tags=91%, list=14%, signal=105%
KEGG_MISMATCH_REPAIR	KEGG_MISMATCH_REPAIR	Details ...	23	0.807874	1.83193	0	0.00569492	0.027	1419	tags=70%, list=5%, signal=73%
KEGG_UBIQUITIN_MEDIATED_PROTEOLYSIS	KEGG_UBIQUITIN_MEDIATED_PROTEOLYSIS	Details ...	131	0.572149	1.82188	0	0.00627545	0.033	8600	tags=63%, list=28%, signal=86%
KEGG_PYRIMIDINE_METABOLISM	KEGG_PYRIMIDINE_METABOLISM	Details ...	97	0.58096	1.76071	0	0.0159486	0.083	4167	tags=43%, list=13%, signal=50%
KEGG_BASE_EXCISION_REPAIR	KEGG_BASE_EXCISION_REPAIR	Details ...	33	0.716025	1.75664	0	0.0158067	0.092	3988	tags=64%, list=13%, signal=73%
KEGG_HOMOLOGOUS_RECOMBINATION	KEGG_HOMOLOGOUS_RECOMBINATION	Details ...	26	0.751538	1.74251	0	0.0165011	0.117	2152	tags=62%, list=7%, signal=66%
KEGG_RNA_POLYMERASE	KEGG_RNA_POLYMERASE	Details ...	28	0.683849	1.74615	0.00204082	0.017418	0.113	7393	tags=71%, list=24%, signal=94%
KEGG_OOCYTE_MEIOSIS	KEGG_OOCYTE_MEIOSIS	Details ...	112	0.493201	1.61642	0.00829876	0.0554664	0.378	7245	tags=52%, list=23%, signal=67%
KEGG_AMINOACYL_TRNA_BIOSYNTHESIS	KEGG_AMINOACYL_TRNA_BIOSYNTHESIS	Details ...	22	0.718912	1.65051	0.0119284	0.0491723	0.29	7243	tags=82%, list=23%, signal=107%
KEGG_N_GLYCAN_BIOSYNTHESIS	KEGG_N_GLYCAN_BIOSYNTHESIS	Details ...	46	0.598626	1.64393	0.0126316	0.0492851	0.31	6849	tags=61%, list=22%, signal=78%
KEGG_GLYCOSYLPHOSPHATIDYLINOSITOL_GPI_ANCHOR_BIOSYNTHESIS	KEGG_GLYCOSYLPHOSPHATIDYLINOSITOL_GPI_ANCHOR_BIOSYNTHESIS	Details ...	25	0.667094	1.65456	0.0143149	0.050958	0.28	4881	tags=52%, list=16%, signal=62%
KEGG_TERPENOID_BACKBONE_BIOSYNTHESIS	KEGG_TERPENOID_BACKBONE_BIOSYNTHESIS	Details ...	15	0.734354	1.62019	0.0148305	0.056537	0.367	2925	tags=53%, list=9%, signal=59%
KEGG_BASAL_TRANSCRIPTION_FACTORS	KEGG_BASAL_TRANSCRIPTION_FACTORS	Details ...	35	0.607046	1.62369	0.0167715	0.0574183	0.355	7109	tags=63%, list=23%, signal=81%
KEGG_LYSINE_DEGRADATION	KEGG_LYSINE_DEGRADATION		39	0.541212	1.55344	0.0188285	0.0852535	0.548	2321	tags=33%, list=7%, signal=36%
KEGG_PROGESTERONE_MEDIATED_OOCYTE_MATURATION	KEGG_PROGESTERONE_MEDIATED_OOCYTE_MATURATION		85	0.473266	1.52913	0.0189873	0.100501	0.617	5747	tags=48%, list=18%, signal=59%
KEGG_CITRATE_CYCLE_TCA_CYCLE	KEGG_CITRATE_CYCLE_TCA_CYCLE	Details ...	30	0.661802	1.5994	0.031185	0.0627777	0.427	7513	tags=73%, list=24%, signal=97%
KEGG_SNARE_INTERACTIONS_IN_VESICULAR_TRANSPORT	KEGG_SNARE_INTERACTIONS_IN_VESICULAR_TRANSPORT		38	0.487058	1.47952	0.0327869	0.132347	0.745	6619	tags=37%, list=21%, signal=47%
KEGG_PROTEIN_EXPORT	KEGG_PROTEIN_EXPORT		22	0.626472	1.55886	0.0367171	0.0860994	0.537	5693	tags=50%, list=18%, signal=61%
KEGG_REGULATION_OF_AUTOPHAGY	KEGG_REGULATION_OF_AUTOPHAGY		34	0.554349	1.45807	0.0376106	0.145457	0.791	10734	tags=68%, list=35%, signal=103%
KEGG_OXIDATIVE_PHOSPHORYLATION	KEGG_OXIDATIVE_PHOSPHORYLATION	Details ...	101	0.593107	1.58405	0.0385396	0.0688638	0.463	8036	tags=68%, list=26%, signal=92%
KEGG_GLYCOSPHINGOLIPID_BIOSYNTHESIS_LACTO_AND_NEOLACTO_SERIES	KEGG_GLYCOSPHINGOLIPID_BIOSYNTHESIS_LACTO_AND_NEOLACTO_SERIES		25	0.562744	1.51345	0.0414747	0.106241	0.665	7697	tags=56%, list=25%, signal=74%
KEGG_PARKINSONS_DISEASE	KEGG_PARKINSONS_DISEASE		99	0.567105	1.51667	0.0511247	0.107175	0.659	6357	tags=60%, list=20%, signal=75%
KEGG_HUNTINGTONS_DISEASE	KEGG_HUNTINGTONS_DISEASE		160	0.492761	1.47116	0.0523013	0.136497	0.758	7658	tags=56%, list=25%, signal=73%
KEGG_PENTOSE_PHOSPHATE_PATHWAY	KEGG_PENTOSE_PHOSPHATE_PATHWAY		27	0.570127	1.41401	0.0790598	0.182695	0.854	9517	tags=70%, list=31%, signal=101%
KEGG_BIOSYNTHESIS_OF_UNSATURATED_FATTY_ACIDS	KEGG_BIOSYNTHESIS_OF_UNSATURATED_FATTY_ACIDS		20	0.578766	1.4404	0.085595	0.15874	0.812	9991	tags=70%, list=32%, signal=103%
KEGG_EPITHELIAL_CELL_SIGNALING_IN_HELICOBACTER_PYLORI_INFECTION	KEGG_EPITHELIAL_CELL_SIGNALING_IN_HELICOBACTER_PYLORI_INFECTION		68	0.402501	1.31338	0.087444	0.27866	0.944	8138	tags=51%, list=26%, signal=70%
KEGG_ANTIGEN_PROCESSING_AND_PRESENTATION	KEGG_ANTIGEN_PROCESSING_AND_PRESENTATION		88	0.519174	1.40838	0.0966292	0.18313	0.862	9975	tags=64%, list=32%, signal=93%
KEGG_RIG_I_LIKE_RECEPTOR_SIGNALING_PATHWAY	KEGG_RIG_I_LIKE_RECEPTOR_SIGNALING_PATHWAY		69	0.47117	1.34483	0.0971303	0.254779	0.925	10705	tags=62%, list=34%, signal=95%
KEGG_FRUCTOSE_AND_MANNOSE_METABOLISM	KEGG_FRUCTOSE_AND_MANNOSE_METABOLISM		32	0.498045	1.36592	0.107438	0.232653	0.91	9517	tags=66%, list=31%, signal=94%
KEGG_NEUROTROPHIN_SIGNALING_PATHWAY	KEGG_NEUROTROPHIN_SIGNALING_PATHWAY		125	0.34478	1.22532	0.109785	0.37098	0.979	9016	tags=49%, list=29%, signal=68%
KEGG_NON_SMALL_CELL_LUNG_CANCER	KEGG_NON_SMALL_CELL_LUNG_CANCER		54	0.391632	1.25551	0.114558	0.337361	0.971	4730	tags=33%, list=15%, signal=39%
KEGG_ALZHEIMERS_DISEASE	KEGG_ALZHEIMERS_DISEASE		145	0.418246	1.31801	0.1174	0.288175	0.942	6507	tags=44%, list=21%, signal=56%
KEGG_ENDOCYTOSIS	KEGG_ENDOCYTOSIS		178	0.371381	1.28345	0.12178	0.308951	0.958	9351	tags=51%, list=30%, signal=73%
KEGG_CYSTEINE_AND_METHIONINE_METABOLISM	KEGG_CYSTEINE_AND_METHIONINE_METABOLISM		34	0.488481	1.31512	0.12933	0.284272	0.943	9159	tags=62%, list=29%, signal=87%
KEGG_COLORECTAL_CANCER	KEGG_COLORECTAL_CANCER		62	0.352538	1.20717	0.133188	0.375199	0.982	4730	tags=35%, list=15%, signal=42%
KEGG_PURINE_METABOLISM	KEGG_PURINE_METABOLISM		153	0.340699	1.21807	0.14	0.374568	0.981	4167	tags=27%, list=13%, signal=31%
KEGG_BUTANOATE_METABOLISM	KEGG_BUTANOATE_METABOLISM		34	0.48968	1.3088	0.164786	0.278131	0.948	5721	tags=47%, list=18%, signal=58%
KEGG_ERBB_SIGNALING_PATHWAY	KEGG_ERBB_SIGNALING_PATHWAY		86	0.343485	1.19081	0.167849	0.378614	0.988	8953	tags=47%, list=29%, signal=65%
KEGG_INOSITOL_PHOSPHATE_METABOLISM	KEGG_INOSITOL_PHOSPHATE_METABOLISM		54	0.365051	1.20668	0.177725	0.367991	0.982	6880	tags=39%, list=22%, signal=50%
KEGG_CYTOSOLIC_DNA_SENSING_PATHWAY	KEGG_CYTOSOLIC_DNA_SENSING_PATHWAY		54	0.431905	1.23305	0.199115	0.366465	0.977	10705	tags=61%, list=34%, signal=93%
KEGG_AMINO_SUGAR_AND_NUCLEOTIDE_SUGAR_METABOLISM	KEGG_AMINO_SUGAR_AND_NUCLEOTIDE_SUGAR_METABOLISM		42	0.415164	1.19409	0.203354	0.381295	0.988	7286	tags=50%, list=23%, signal=65%
KEGG_STEROID_BIOSYNTHESIS	KEGG_STEROID_BIOSYNTHESIS		17	0.564632	1.27653	0.219512	0.312275	0.962	7440	tags=53%, list=24%, signal=70%
KEGG_SPHINGOLIPID_METABOLISM	KEGG_SPHINGOLIPID_METABOLISM		36	0.401086	1.15585	0.223214	0.421134	0.993	8203	tags=39%, list=26%, signal=53%
KEGG_THYROID_CANCER	KEGG_THYROID_CANCER		29	0.387962	1.15349	0.224719	0.417599	0.994	8953	tags=62%, list=29%, signal=87%
KEGG_RENAL_CELL_CARCINOMA	KEGG_RENAL_CELL_CARCINOMA		66	0.349207	1.14129	0.227378	0.407983	0.997	5325	tags=36%, list=17%, signal=44%
KEGG_PANCREATIC_CANCER	KEGG_PANCREATIC_CANCER		69	0.320757	1.10778	0.22831	0.442759	0.997	4730	tags=32%, list=15%, signal=38%
KEGG_INSULIN_SIGNALING_PATHWAY	KEGG_INSULIN_SIGNALING_PATHWAY		136	0.305053	1.1042	0.228916	0.441439	0.997	8215	tags=46%, list=26%, signal=62%
KEGG_VIBRIO_CHOLERAE_INFECTION	KEGG_VIBRIO_CHOLERAE_INFECTION		53	0.374334	1.14356	0.260579	0.411434	0.996	8745	tags=47%, list=28%, signal=66%
KEGG_SELENOAMINO_ACID_METABOLISM	KEGG_SELENOAMINO_ACID_METABOLISM		24	0.402252	1.12432	0.260674	0.429718	0.997	8785	tags=71%, list=28%, signal=99%
KEGG_FC_GAMMA_R_MEDIATED_PHAGOCYTOSIS	KEGG_FC_GAMMA_R_MEDIATED_PHAGOCYTOSIS		93	0.332605	1.11551	0.264237	0.437872	0.997	5406	tags=33%, list=17%, signal=40%
KEGG_PEROXISOME	KEGG_PEROXISOME		78	0.406842	1.15098	0.271967	0.414363	0.994	9199	tags=53%, list=30%, signal=74%
KEGG_VALINE_LEUCINE_AND_ISOLEUCINE_DEGRADATION	KEGG_VALINE_LEUCINE_AND_ISOLEUCINE_DEGRADATION		43	0.478767	1.20768	0.281893	0.382912	0.982	5643	tags=44%, list=18%, signal=54%
KEGG_MTOR_SIGNALING_PATHWAY	KEGG_MTOR_SIGNALING_PATHWAY		51	0.336732	1.09446	0.282561	0.444244	0.997	8176	tags=47%, list=26%, signal=64%
KEGG_ONE_CARBON_POOL_BY_FOLATE	KEGG_ONE_CARBON_POOL_BY_FOLATE		17	0.505706	1.17611	0.282744	0.395453	0.99	1518	tags=29%, list=5%, signal=31%
KEGG_PYRUVATE_METABOLISM	KEGG_PYRUVATE_METABOLISM		40	0.418696	1.14487	0.309735	0.416737	0.995	6478	tags=43%, list=21%, signal=54%
KEGG_PATHOGENIC_ESCHERICHIA_COLI_INFECTION	KEGG_PATHOGENIC_ESCHERICHIA_COLI_INFECTION		55	0.33893	1.07383	0.319101	0.459499	0.997	7569	tags=38%, list=24%, signal=50%
KEGG_GALACTOSE_METABOLISM	KEGG_GALACTOSE_METABOLISM		25	0.404191	1.1031	0.319415	0.436218	0.997	11744	tags=72%, list=38%, signal=116%
KEGG_P53_SIGNALING_PATHWAY	KEGG_P53_SIGNALING_PATHWAY		66	0.337585	1.08167	0.326667	0.452442	0.997	6340	tags=39%, list=20%, signal=49%
KEGG_BLADDER_CANCER	KEGG_BLADDER_CANCER		41	0.331465	1.04123	0.349882	0.490047	0.998	4730	tags=32%, list=15%, signal=37%
KEGG_GLUTATHIONE_METABOLISM	KEGG_GLUTATHIONE_METABOLISM		49	0.350949	1.05239	0.365909	0.484552	0.998	7322	tags=41%, list=24%, signal=53%
KEGG_ENDOMETRIAL_CANCER	KEGG_ENDOMETRIAL_CANCER		52	0.305144	1.02826	0.366972	0.506506	0.999	7970	tags=42%, list=26%, signal=57%
KEGG_GLYOXYLATE_AND_DICARBOXYLATE_METABOLISM	KEGG_GLYOXYLATE_AND_DICARBOXYLATE_METABOLISM		16	0.495744	1.08622	0.369295	0.451821	0.997	9447	tags=69%, list=30%, signal=99%
KEGG_GLYCOLYSIS_GLUCONEOGENESIS	KEGG_GLYCOLYSIS_GLUCONEOGENESIS		61	0.368459	1.05812	0.375	0.481669	0.998	9517	tags=57%, list=31%, signal=83%
KEGG_PROPANOATE_METABOLISM	KEGG_PROPANOATE_METABOLISM		31	0.394147	1.04131	0.419355	0.497188	0.998	7179	tags=48%, list=23%, signal=63%
KEGG_CHRONIC_MYELOID_LEUKEMIA	KEGG_CHRONIC_MYELOID_LEUKEMIA		73	0.289968	1.00463	0.426941	0.533941	1	8953	tags=53%, list=29%, signal=75%
KEGG_OTHER_GLYCAN_DEGRADATION	KEGG_OTHER_GLYCAN_DEGRADATION		16	0.425477	1.00989	0.436709	0.532183	1	4328	tags=31%, list=14%, signal=36%
KEGG_NOTCH_SIGNALING_PATHWAY	KEGG_NOTCH_SIGNALING_PATHWAY		47	0.322614	0.982045	0.452116	0.56874	1	4780	tags=30%, list=15%, signal=35%
KEGG_AMYOTROPHIC_LATERAL_SCLEROSIS_ALS	KEGG_AMYOTROPHIC_LATERAL_SCLEROSIS_ALS		53	0.310302	0.942508	0.53222	0.636646	1	7309	tags=34%, list=24%, signal=44%
KEGG_LYSOSOME	KEGG_LYSOSOME		121	0.301505	0.892793	0.595789	0.720546	1	9111	tags=42%, list=29%, signal=59%
KEGG_TIGHT_JUNCTION	KEGG_TIGHT_JUNCTION		128	0.268565	0.932069	0.610723	0.649196	1	4198	tags=23%, list=14%, signal=27%
KEGG_FATTY_ACID_METABOLISM	KEGG_FATTY_ACID_METABOLISM		42	0.34445	0.847404	0.661572	0.774641	1	2236	tags=19%, list=7%, signal=20%
KEGG_VASOPRESSIN_REGULATED_WATER_REABSORPTION	KEGG_VASOPRESSIN_REGULATED_WATER_REABSORPTION		44	0.27953	0.860449	0.672686	0.767106	1	10008	tags=48%, list=32%, signal=70%
KEGG_T_CELL_RECEPTOR_SIGNALING_PATHWAY	KEGG_T_CELL_RECEPTOR_SIGNALING_PATHWAY		107	0.264242	0.84151	0.683406	0.777267	1	7970	tags=36%, list=26%, signal=48%
KEGG_TYPE_I_DIABETES_MELLITUS	KEGG_TYPE_I_DIABETES_MELLITUS		43	0.3258	0.80169	0.686801	0.833218	1	6767	tags=35%, list=22%, signal=45%
KEGG_GRAFT_VERSUS_HOST_DISEASE	KEGG_GRAFT_VERSUS_HOST_DISEASE		41	0.338773	0.763344	0.713969	0.878117	1	11603	tags=66%, list=37%, signal=105%
KEGG_PHOSPHATIDYLINOSITOL_SIGNALING_SYSTEM	KEGG_PHOSPHATIDYLINOSITOL_SIGNALING_SYSTEM		76	0.259673	0.874664	0.730864	0.747916	1	3519	tags=20%, list=11%, signal=22%
KEGG_ALANINE_ASPARTATE_AND_GLUTAMATE_METABOLISM	KEGG_ALANINE_ASPARTATE_AND_GLUTAMATE_METABOLISM		30	0.298828	0.781271	0.767896	0.859857	1	5110	tags=30%, list=16%, signal=36%
KEGG_GLYCEROPHOSPHOLIPID_METABOLISM	KEGG_GLYCEROPHOSPHOLIPID_METABOLISM		71	0.25442	0.860169	0.769397	0.757783	1	9280	tags=42%, list=30%, signal=60%
KEGG_ETHER_LIPID_METABOLISM	KEGG_ETHER_LIPID_METABOLISM		30	0.282536	0.834509	0.788945	0.780841	1	5406	tags=27%, list=17%, signal=32%
KEGG_ALLOGRAFT_REJECTION	KEGG_ALLOGRAFT_REJECTION		37	0.28438	0.634438	0.83871	0.973756	1	6767	tags=32%, list=22%, signal=41%
KEGG_TASTE_TRANSDUCTION	KEGG_TASTE_TRANSDUCTION		52	0.249778	0.689643	0.895981	0.95154	1	9293	tags=38%, list=30%, signal=55%
KEGG_TOLL_LIKE_RECEPTOR_SIGNALING_PATHWAY	KEGG_TOLL_LIKE_RECEPTOR_SIGNALING_PATHWAY		102	0.221782	0.703087	0.959911	0.948454	1	8953	tags=42%, list=29%, signal=59%
KEGG_GLYCOSPHINGOLIPID_BIOSYNTHESIS_GANGLIO_SERIES	KEGG_GLYCOSPHINGOLIPID_BIOSYNTHESIS_GANGLIO_SERIES		15	0.256102	0.66805	0.968889	0.960954	1	8127	tags=33%, list=26%, signal=45%
KEGG_AUTOIMMUNE_THYROID_DISEASE	KEGG_AUTOIMMUNE_THYROID_DISEASE		52	0.210824	0.528004	0.986607	0.990349	1	12212	tags=60%, list=39%, signal=98%
KEGG_OLFACTORY_TRANSDUCTION	KEGG_OLFACTORY_TRANSDUCTION		386	0.200236	0.609201	1	0.976638	1	12213	tags=44%, list=39%, signal=72%

## Sheet: IMVigor210 insected C1
NAME
KEGG_SPLICEOSOME
KEGG_TERPENOID_BACKBONE_BIOSYNTHESIS
KEGG_RNA_DEGRADATION
KEGG_GLYCOSYLPHOSPHATIDYLINOSITOL_GPI_ANCHOR_BIOSYNTHESIS
KEGG_LYSINE_DEGRADATION
KEGG_NUCLEOTIDE_EXCISION_REPAIR
KEGG_BASE_EXCISION_REPAIR
KEGG_MISMATCH_REPAIR
KEGG_CELL_CYCLE
KEGG_AMINOACYL_TRNA_BIOSYNTHESIS
KEGG_N_GLYCAN_BIOSYNTHESIS
KEGG_BASAL_TRANSCRIPTION_FACTORS
KEGG_DNA_REPLICATION
KEGG_UBIQUITIN_MEDIATED_PROTEOLYSIS
KEGG_HOMOLOGOUS_RECOMBINATION
KEGG_PROGESTERONE_MEDIATED_OOCYTE_MATURATION
KEGG_OXIDATIVE_PHOSPHORYLATION

## Sheet: IMVigor210 C2
NAME	GS<br> follow link to MSigDB	GS DETAILS	SIZE	ES	NES	NOM p-val	FDR q-val	FWER p-val	RANK AT MAX	LEADING EDGE
KEGG_FOCAL_ADHESION	KEGG_FOCAL_ADHESION	Details ...	197	-0.601872	-1.86231	0	0.00902994	0.011	2387	tags=39%, list=8%, signal=42%
KEGG_HYPERTROPHIC_CARDIOMYOPATHY_HCM	KEGG_HYPERTROPHIC_CARDIOMYOPATHY_HCM	Details ...	83	-0.661387	-1.86044	0	0.00527896	0.012	2752	tags=46%, list=9%, signal=50%
KEGG_ECM_RECEPTOR_INTERACTION	KEGG_ECM_RECEPTOR_INTERACTION	Details ...	84	-0.711734	-1.85304	0	0.00456948	0.015	3528	tags=56%, list=11%, signal=63%
KEGG_DILATED_CARDIOMYOPATHY	KEGG_DILATED_CARDIOMYOPATHY	Details ...	90	-0.651875	-1.84295	0	0.0048908	0.02	2863	tags=46%, list=9%, signal=50%
KEGG_CALCIUM_SIGNALING_PATHWAY	KEGG_CALCIUM_SIGNALING_PATHWAY	Details ...	177	-0.48388	-1.59685	0.00160772	0.0790595	0.463	3816	tags=33%, list=12%, signal=38%
KEGG_VASCULAR_SMOOTH_MUSCLE_CONTRACTION	KEGG_VASCULAR_SMOOTH_MUSCLE_CONTRACTION	Details ...	112	-0.535005	-1.73036	0.00171233	0.0233175	0.13	3136	tags=32%, list=10%, signal=36%
KEGG_HEDGEHOG_SIGNALING_PATHWAY	KEGG_HEDGEHOG_SIGNALING_PATHWAY	Details ...	56	-0.573718	-1.73699	0.00181488	0.0241374	0.114	5764	tags=59%, list=19%, signal=72%
KEGG_GLYCOSAMINOGLYCAN_BIOSYNTHESIS_CHONDROITIN_SULFATE	KEGG_GLYCOSAMINOGLYCAN_BIOSYNTHESIS_CHONDROITIN_SULFATE	Details ...	22	-0.738159	-1.76806	0.0019305	0.0171208	0.072	4661	tags=68%, list=15%, signal=80%
KEGG_TGF_BETA_SIGNALING_PATHWAY	KEGG_TGF_BETA_SIGNALING_PATHWAY	Details ...	86	-0.480443	-1.56521	0.0034965	0.0970846	0.563	4412	tags=42%, list=14%, signal=49%
KEGG_ARRHYTHMOGENIC_RIGHT_VENTRICULAR_CARDIOMYOPATHY_ARVC	KEGG_ARRHYTHMOGENIC_RIGHT_VENTRICULAR_CARDIOMYOPATHY_ARVC	Details ...	74	-0.577751	-1.64264	0.00365631	0.0591123	0.323	2937	tags=39%, list=9%, signal=43%
KEGG_COMPLEMENT_AND_COAGULATION_CASCADES	KEGG_COMPLEMENT_AND_COAGULATION_CASCADES	Details ...	69	-0.819811	-1.60173	0.00772201	0.0822102	0.45	3786	tags=81%, list=12%, signal=92%
KEGG_BASAL_CELL_CARCINOMA	KEGG_BASAL_CELL_CARCINOMA	Details ...	55	-0.549311	-1.60356	0.0125673	0.0882945	0.445	4807	tags=53%, list=15%, signal=62%
KEGG_HEMATOPOIETIC_CELL_LINEAGE	KEGG_HEMATOPOIETIC_CELL_LINEAGE	Details ...	87	-0.615225	-1.66452	0.0157618	0.0506209	0.269	5575	tags=56%, list=18%, signal=68%
KEGG_LEUKOCYTE_TRANSENDOTHELIAL_MIGRATION	KEGG_LEUKOCYTE_TRANSENDOTHELIAL_MIGRATION	Details ...	115	-0.485556	-1.51099	0.0179856	0.143104	0.702	4807	tags=43%, list=15%, signal=50%
KEGG_NEUROACTIVE_LIGAND_RECEPTOR_INTERACTION	KEGG_NEUROACTIVE_LIGAND_RECEPTOR_INTERACTION	Details ...	272	-0.449628	-1.42287	0.0207668	0.26498	0.889	5578	tags=40%, list=18%, signal=48%
KEGG_REGULATION_OF_ACTIN_CYTOSKELETON	KEGG_REGULATION_OF_ACTIN_CYTOSKELETON	Details ...	211	-0.39996	-1.39514	0.0210896	0.303473	0.913	3564	tags=30%, list=11%, signal=34%
KEGG_ASCORBATE_AND_ALDARATE_METABOLISM	KEGG_ASCORBATE_AND_ALDARATE_METABOLISM	Details ...	25	-0.672111	-1.5653	0.0219378	0.104421	0.562	4994	tags=68%, list=16%, signal=81%
KEGG_CYTOKINE_CYTOKINE_RECEPTOR_INTERACTION	KEGG_CYTOKINE_CYTOKINE_RECEPTOR_INTERACTION	Details ...	263	-0.495141	-1.53766	0.0221843	0.119774	0.639	4014	tags=38%, list=13%, signal=43%
KEGG_PATHWAYS_IN_CANCER	KEGG_PATHWAYS_IN_CANCER		322	-0.349642	-1.29199	0.0424144	0.419514	0.978	3514	tags=29%, list=11%, signal=33%
KEGG_ARACHIDONIC_ACID_METABOLISM	KEGG_ARACHIDONIC_ACID_METABOLISM	Details ...	58	-0.522706	-1.4562	0.0443262	0.214235	0.828	3817	tags=36%, list=12%, signal=41%
KEGG_MAPK_SIGNALING_PATHWAY	KEGG_MAPK_SIGNALING_PATHWAY		266	-0.351434	-1.26196	0.0771704	0.411519	0.986	4874	tags=33%, list=16%, signal=38%
KEGG_STARCH_AND_SUCROSE_METABOLISM	KEGG_STARCH_AND_SUCROSE_METABOLISM	Details ...	51	-0.492919	-1.37498	0.0804196	0.330172	0.936	4994	tags=51%, list=16%, signal=61%
KEGG_AXON_GUIDANCE	KEGG_AXON_GUIDANCE		128	-0.384086	-1.28422	0.080895	0.420888	0.981	3237	tags=25%, list=10%, signal=28%
KEGG_ABC_TRANSPORTERS	KEGG_ABC_TRANSPORTERS		44	-0.495183	-1.37382	0.0883392	0.31636	0.936	3740	tags=43%, list=12%, signal=49%
KEGG_GAP_JUNCTION	KEGG_GAP_JUNCTION		87	-0.39466	-1.26269	0.104132	0.423388	0.986	2973	tags=25%, list=10%, signal=28%
KEGG_MELANOMA	KEGG_MELANOMA		71	-0.390854	-1.24034	0.108974	0.432392	0.99	2363	tags=24%, list=8%, signal=26%
KEGG_STEROID_HORMONE_BIOSYNTHESIS	KEGG_STEROID_HORMONE_BIOSYNTHESIS		55	-0.517399	-1.32553	0.125628	0.357815	0.965	4994	tags=55%, list=16%, signal=65%
KEGG_DRUG_METABOLISM_CYTOCHROME_P450	KEGG_DRUG_METABOLISM_CYTOCHROME_P450		71	-0.556341	-1.34933	0.125637	0.352766	0.95	5195	tags=49%, list=17%, signal=59%
KEGG_VEGF_SIGNALING_PATHWAY	KEGG_VEGF_SIGNALING_PATHWAY		76	-0.375766	-1.23545	0.135987	0.429643	0.99	3136	tags=29%, list=10%, signal=32%
KEGG_RETINOL_METABOLISM	KEGG_RETINOL_METABOLISM		64	-0.545247	-1.33761	0.141176	0.362417	0.958	5736	tags=52%, list=18%, signal=63%
KEGG_WNT_SIGNALING_PATHWAY	KEGG_WNT_SIGNALING_PATHWAY		151	-0.330357	-1.17556	0.152027	0.471394	0.999	3455	tags=27%, list=11%, signal=30%
KEGG_PRION_DISEASES	KEGG_PRION_DISEASES		35	-0.472973	-1.26651	0.154265	0.429904	0.986	3379	tags=40%, list=11%, signal=45%
KEGG_DORSO_VENTRAL_AXIS_FORMATION	KEGG_DORSO_VENTRAL_AXIS_FORMATION		24	-0.436186	-1.23474	0.165837	0.418634	0.99	1817	tags=29%, list=6%, signal=31%
KEGG_SYSTEMIC_LUPUS_ERYTHEMATOSUS	KEGG_SYSTEMIC_LUPUS_ERYTHEMATOSUS		57	-0.532073	-1.3303	0.170599	0.362155	0.963	3828	tags=42%, list=12%, signal=48%
KEGG_RENIN_ANGIOTENSIN_SYSTEM	KEGG_RENIN_ANGIOTENSIN_SYSTEM		17	-0.497113	-1.23267	0.172352	0.411048	0.99	5417	tags=59%, list=17%, signal=71%
KEGG_METABOLISM_OF_XENOBIOTICS_BY_CYTOCHROME_P450	KEGG_METABOLISM_OF_XENOBIOTICS_BY_CYTOCHROME_P450		69	-0.511881	-1.27904	0.174873	0.417495	0.981	6220	tags=55%, list=20%, signal=69%
KEGG_GLIOMA	KEGG_GLIOMA		65	-0.357793	-1.17919	0.187713	0.500316	0.999	1713	tags=25%, list=6%, signal=26%
KEGG_CELL_ADHESION_MOLECULES_CAMS	KEGG_CELL_ADHESION_MOLECULES_CAMS		130	-0.406339	-1.17722	0.227353	0.491425	0.999	5554	tags=40%, list=18%, signal=48%
KEGG_SMALL_CELL_LUNG_CANCER	KEGG_SMALL_CELL_LUNG_CANCER		84	-0.33896	-1.12822	0.238095	0.537038	0.999	2363	tags=25%, list=8%, signal=27%
KEGG_PHENYLALANINE_METABOLISM	KEGG_PHENYLALANINE_METABOLISM		17	-0.512811	-1.17589	0.26025	0.482464	0.999	3833	tags=35%, list=12%, signal=40%
KEGG_INTESTINAL_IMMUNE_NETWORK_FOR_IGA_PRODUCTION	KEGG_INTESTINAL_IMMUNE_NETWORK_FOR_IGA_PRODUCTION		48	-0.52339	-1.23077	0.262264	0.403852	0.991	5768	tags=52%, list=19%, signal=64%
KEGG_MELANOGENESIS	KEGG_MELANOGENESIS		101	-0.331276	-1.1156	0.270492	0.553529	0.999	4899	tags=34%, list=16%, signal=40%
KEGG_ARGININE_AND_PROLINE_METABOLISM	KEGG_ARGININE_AND_PROLINE_METABOLISM		53	-0.427284	-1.15278	0.291971	0.508455	0.999	4320	tags=38%, list=14%, signal=44%
KEGG_PRIMARY_BILE_ACID_BIOSYNTHESIS	KEGG_PRIMARY_BILE_ACID_BIOSYNTHESIS		16	-0.667352	-1.26096	0.293333	0.400911	0.987	5948	tags=75%, list=19%, signal=93%
KEGG_ALDOSTERONE_REGULATED_SODIUM_REABSORPTION	KEGG_ALDOSTERONE_REGULATED_SODIUM_REABSORPTION		42	-0.358124	-1.09477	0.30363	0.586198	0.999	2363	tags=26%, list=8%, signal=28%
KEGG_ASTHMA	KEGG_ASTHMA		30	-0.509822	-1.14365	0.325188	0.515885	0.999	5624	tags=37%, list=18%, signal=45%
KEGG_JAK_STAT_SIGNALING_PATHWAY	KEGG_JAK_STAT_SIGNALING_PATHWAY		155	-0.339276	-1.07966	0.336806	0.608019	1	4527	tags=31%, list=15%, signal=36%
KEGG_CHEMOKINE_SIGNALING_PATHWAY	KEGG_CHEMOKINE_SIGNALING_PATHWAY		186	-0.317359	-1.04896	0.358657	0.652575	1	3564	tags=26%, list=11%, signal=29%
KEGG_TYROSINE_METABOLISM	KEGG_TYROSINE_METABOLISM		40	-0.421812	-1.07518	0.374775	0.606044	1	3660	tags=30%, list=12%, signal=34%
KEGG_PROSTATE_CANCER	KEGG_PROSTATE_CANCER		89	-0.298093	-1.02565	0.394435	0.666867	1	1713	tags=18%, list=6%, signal=19%
KEGG_LEISHMANIA_INFECTION	KEGG_LEISHMANIA_INFECTION		72	-0.383421	-1.03973	0.412429	0.647539	1	4019	tags=32%, list=13%, signal=37%
KEGG_B_CELL_RECEPTOR_SIGNALING_PATHWAY	KEGG_B_CELL_RECEPTOR_SIGNALING_PATHWAY		75	-0.358782	-1.04684	0.412963	0.644456	1	3786	tags=32%, list=12%, signal=36%
KEGG_PPAR_SIGNALING_PATHWAY	KEGG_PPAR_SIGNALING_PATHWAY		69	-0.369878	-0.988012	0.482332	0.728559	1	3963	tags=30%, list=13%, signal=35%
KEGG_ADHERENS_JUNCTION	KEGG_ADHERENS_JUNCTION		68	-0.293505	-0.990292	0.483871	0.736901	1	2387	tags=19%, list=8%, signal=21%
KEGG_GNRH_SIGNALING_PATHWAY	KEGG_GNRH_SIGNALING_PATHWAY		101	-0.282506	-0.98292	0.484401	0.726439	1	3136	tags=20%, list=10%, signal=22%
KEGG_CARDIAC_MUSCLE_CONTRACTION	KEGG_CARDIAC_MUSCLE_CONTRACTION		73	-0.315568	-0.975518	0.489619	0.704534	1	2156	tags=18%, list=7%, signal=19%
KEGG_GLYCOSAMINOGLYCAN_DEGRADATION	KEGG_GLYCOSAMINOGLYCAN_DEGRADATION		21	-0.383346	-0.959529	0.490843	0.69247	1	6353	tags=62%, list=20%, signal=78%
KEGG_BETA_ALANINE_METABOLISM	KEGG_BETA_ALANINE_METABOLISM		22	-0.3915	-0.97995	0.5	0.720336	1	3146	tags=32%, list=10%, signal=35%
KEGG_HISTIDINE_METABOLISM	KEGG_HISTIDINE_METABOLISM		28	-0.383321	-0.974253	0.500894	0.695277	1	3967	tags=32%, list=13%, signal=37%
KEGG_TRYPTOPHAN_METABOLISM	KEGG_TRYPTOPHAN_METABOLISM		39	-0.376796	-0.979748	0.5053	0.708175	1	2425	tags=23%, list=8%, signal=25%
KEGG_VIRAL_MYOCARDITIS	KEGG_VIRAL_MYOCARDITIS		70	-0.336287	-0.96167	0.508961	0.699376	1	3932	tags=26%, list=13%, signal=29%
KEGG_PENTOSE_AND_GLUCURONATE_INTERCONVERSIONS	KEGG_PENTOSE_AND_GLUCURONATE_INTERCONVERSIONS		28	-0.393282	-0.947648	0.521336	0.705822	1	4994	tags=50%, list=16%, signal=60%
KEGG_LINOLEIC_ACID_METABOLISM	KEGG_LINOLEIC_ACID_METABOLISM		29	-0.405148	-0.967202	0.536283	0.699172	1	7979	tags=62%, list=26%, signal=83%
KEGG_RIBOSOME	KEGG_RIBOSOME		87	-0.423718	-0.940684	0.557282	0.709475	1	7227	tags=54%, list=23%, signal=70%
KEGG_NICOTINATE_AND_NICOTINAMIDE_METABOLISM	KEGG_NICOTINATE_AND_NICOTINAMIDE_METABOLISM		24	-0.328465	-0.92921	0.563771	0.710956	1	3502	tags=25%, list=11%, signal=28%
KEGG_TYPE_II_DIABETES_MELLITUS	KEGG_TYPE_II_DIABETES_MELLITUS		47	-0.302444	-0.939582	0.568761	0.700981	1	3816	tags=26%, list=12%, signal=29%
KEGG_ALPHA_LINOLENIC_ACID_METABOLISM	KEGG_ALPHA_LINOLENIC_ACID_METABOLISM		19	-0.348227	-0.912601	0.591141	0.724685	1	3136	tags=21%, list=10%, signal=23%
KEGG_ADIPOCYTOKINE_SIGNALING_PATHWAY	KEGG_ADIPOCYTOKINE_SIGNALING_PATHWAY		66	-0.287058	-0.924848	0.59589	0.709689	1	3514	tags=23%, list=11%, signal=26%
KEGG_FC_EPSILON_RI_SIGNALING_PATHWAY	KEGG_FC_EPSILON_RI_SIGNALING_PATHWAY		79	-0.271089	-0.888667	0.641026	0.75169	1	3800	tags=24%, list=12%, signal=27%
KEGG_ACUTE_MYELOID_LEUKEMIA	KEGG_ACUTE_MYELOID_LEUKEMIA		57	-0.283354	-0.875931	0.647059	0.766294	1	2937	tags=23%, list=9%, signal=25%
KEGG_LONG_TERM_DEPRESSION	KEGG_LONG_TERM_DEPRESSION		68	-0.281232	-0.890862	0.685246	0.75759	1	5254	tags=28%, list=17%, signal=34%
KEGG_DRUG_METABOLISM_OTHER_ENZYMES	KEGG_DRUG_METABOLISM_OTHER_ENZYMES		51	-0.327804	-0.822432	0.708621	0.849612	1	5195	tags=51%, list=17%, signal=61%
KEGG_PANTOTHENATE_AND_COA_BIOSYNTHESIS	KEGG_PANTOTHENATE_AND_COA_BIOSYNTHESIS		16	-0.339252	-0.800028	0.736641	0.880976	1	3146	tags=38%, list=10%, signal=42%
KEGG_O_GLYCAN_BIOSYNTHESIS	KEGG_O_GLYCAN_BIOSYNTHESIS		29	-0.292309	-0.833228	0.762144	0.841164	1	4834	tags=31%, list=16%, signal=37%
KEGG_PROXIMAL_TUBULE_BICARBONATE_RECLAMATION	KEGG_PROXIMAL_TUBULE_BICARBONATE_RECLAMATION		23	-0.300994	-0.775776	0.763573	0.877561	1	3311	tags=22%, list=11%, signal=24%
KEGG_GLYCINE_SERINE_AND_THREONINE_METABOLISM	KEGG_GLYCINE_SERINE_AND_THREONINE_METABOLISM		31	-0.317654	-0.733396	0.773381	0.897846	1	3777	tags=32%, list=12%, signal=37%
KEGG_NITROGEN_METABOLISM	KEGG_NITROGEN_METABOLISM		23	-0.326146	-0.795746	0.775	0.877062	1	6560	tags=48%, list=21%, signal=61%
KEGG_NOD_LIKE_RECEPTOR_SIGNALING_PATHWAY	KEGG_NOD_LIKE_RECEPTOR_SIGNALING_PATHWAY		61	-0.254172	-0.779476	0.801444	0.882864	1	4696	tags=30%, list=15%, signal=35%
KEGG_GLYCOSAMINOGLYCAN_BIOSYNTHESIS_HEPARAN_SULFATE	KEGG_GLYCOSAMINOGLYCAN_BIOSYNTHESIS_HEPARAN_SULFATE		26	-0.284129	-0.746243	0.852886	0.89036	1	4816	tags=31%, list=15%, signal=36%
KEGG_NATURAL_KILLER_CELL_MEDIATED_CYTOTOXICITY	KEGG_NATURAL_KILLER_CELL_MEDIATED_CYTOTOXICITY		137	-0.240904	-0.722196	0.86535	0.901728	1	3877	tags=23%, list=12%, signal=26%
KEGG_APOPTOSIS	KEGG_APOPTOSIS		87	-0.237395	-0.770886	0.866548	0.863434	1	3780	tags=22%, list=12%, signal=25%
KEGG_PRIMARY_IMMUNODEFICIENCY	KEGG_PRIMARY_IMMUNODEFICIENCY		35	-0.278981	-0.622821	0.86729	0.969609	1	3587	tags=29%, list=12%, signal=32%
KEGG_LONG_TERM_POTENTIATION	KEGG_LONG_TERM_POTENTIATION		70	-0.245381	-0.787225	0.88796	0.880557	1	2784	tags=17%, list=9%, signal=19%
KEGG_GLYCEROLIPID_METABOLISM	KEGG_GLYCEROLIPID_METABOLISM		43	-0.249311	-0.77488	0.894017	0.867918	1	1876	tags=14%, list=6%, signal=15%
KEGG_PORPHYRIN_AND_CHLOROPHYLL_METABOLISM	KEGG_PORPHYRIN_AND_CHLOROPHYLL_METABOLISM		40	-0.254397	-0.694792	0.898711	0.921993	1	5737	tags=40%, list=18%, signal=49%
KEGG_MATURITY_ONSET_DIABETES_OF_THE_YOUNG	KEGG_MATURITY_ONSET_DIABETES_OF_THE_YOUNG		25	-0.264898	-0.609645	0.945055	0.964978	1	4500	tags=32%, list=14%, signal=37%

## Sheet: IMVigor210 C3
NAME	GS<br> follow link to MSigDB	GS DETAILS	SIZE	ES	NES	NOM p-val	FDR q-val	FWER p-val	RANK AT MAX	LEADING EDGE
KEGG_CYTOKINE_CYTOKINE_RECEPTOR_INTERACTION	KEGG_CYTOKINE_CYTOKINE_RECEPTOR_INTERACTION	Details ...	263	-0.682878	-2.02665	0	0	0	3842	tags=59%, list=12%, signal=66%
KEGG_HEMATOPOIETIC_CELL_LINEAGE	KEGG_HEMATOPOIETIC_CELL_LINEAGE	Details ...	87	-0.761082	-1.94267	0	0.00134959	0.003	4469	tags=75%, list=14%, signal=87%
KEGG_COMPLEMENT_AND_COAGULATION_CASCADES	KEGG_COMPLEMENT_AND_COAGULATION_CASCADES	Details ...	69	-0.769277	-1.90468	0	0.00107139	0.006	4397	tags=72%, list=14%, signal=84%
KEGG_ASTHMA	KEGG_ASTHMA	Details ...	30	-0.821484	-1.76547	0	0.00731324	0.073	4794	tags=80%, list=15%, signal=94%
KEGG_CELL_ADHESION_MOLECULES_CAMS	KEGG_CELL_ADHESION_MOLECULES_CAMS	Details ...	130	-0.60282	-1.71215	0.00182149	0.0142801	0.166	4378	tags=55%, list=14%, signal=64%
KEGG_FOCAL_ADHESION	KEGG_FOCAL_ADHESION	Details ...	197	-0.558884	-1.79408	0.00184843	0.00691248	0.053	4175	tags=49%, list=13%, signal=56%
KEGG_ECM_RECEPTOR_INTERACTION	KEGG_ECM_RECEPTOR_INTERACTION	Details ...	84	-0.722879	-1.93584	0.0018622	0.000899726	0.003	4500	tags=68%, list=14%, signal=79%
KEGG_INTESTINAL_IMMUNE_NETWORK_FOR_IGA_PRODUCTION	KEGG_INTESTINAL_IMMUNE_NETWORK_FOR_IGA_PRODUCTION	Details ...	48	-0.799264	-1.79636	0.00191571	0.00784741	0.051	4352	tags=77%, list=14%, signal=89%
KEGG_SYSTEMIC_LUPUS_ERYTHEMATOSUS	KEGG_SYSTEMIC_LUPUS_ERYTHEMATOSUS	Details ...	57	-0.738275	-1.77894	0.00194932	0.0076757	0.063	4352	tags=70%, list=14%, signal=81%
KEGG_GLYCOSAMINOGLYCAN_BIOSYNTHESIS_CHONDROITIN_SULFATE	KEGG_GLYCOSAMINOGLYCAN_BIOSYNTHESIS_CHONDROITIN_SULFATE	Details ...	22	-0.744008	-1.83689	0.0019685	0.00348592	0.02	1915	tags=45%, list=6%, signal=48%
KEGG_ALLOGRAFT_REJECTION	KEGG_ALLOGRAFT_REJECTION	Details ...	37	-0.806438	-1.67079	0.00199203	0.0200983	0.242	4352	tags=76%, list=14%, signal=88%
KEGG_DILATED_CARDIOMYOPATHY	KEGG_DILATED_CARDIOMYOPATHY	Details ...	90	-0.603449	-1.69217	0.0036036	0.0171185	0.199	4188	tags=53%, list=13%, signal=61%
KEGG_LEISHMANIA_INFECTION	KEGG_LEISHMANIA_INFECTION	Details ...	72	-0.688187	-1.76438	0.0039604	0.00671241	0.073	4377	tags=68%, list=14%, signal=79%
KEGG_HYPERTROPHIC_CARDIOMYOPATHY_HCM	KEGG_HYPERTROPHIC_CARDIOMYOPATHY_HCM	Details ...	83	-0.612317	-1.67911	0.00534759	0.0192487	0.224	4876	tags=58%, list=16%, signal=68%
KEGG_NOD_LIKE_RECEPTOR_SIGNALING_PATHWAY	KEGG_NOD_LIKE_RECEPTOR_SIGNALING_PATHWAY	Details ...	61	-0.60472	-1.77875	0.00582524	0.00682284	0.063	3774	tags=49%, list=12%, signal=56%
KEGG_GRAFT_VERSUS_HOST_DISEASE	KEGG_GRAFT_VERSUS_HOST_DISEASE	Details ...	41	-0.811374	-1.71618	0.00591716	0.0143909	0.155	4377	tags=68%, list=14%, signal=79%
KEGG_AUTOIMMUNE_THYROID_DISEASE	KEGG_AUTOIMMUNE_THYROID_DISEASE	Details ...	52	-0.693165	-1.61294	0.00948767	0.0367322	0.417	4794	tags=60%, list=15%, signal=70%
KEGG_JAK_STAT_SIGNALING_PATHWAY	KEGG_JAK_STAT_SIGNALING_PATHWAY	Details ...	155	-0.522279	-1.59141	0.0113422	0.0439555	0.477	3548	tags=41%, list=11%, signal=46%
KEGG_ARRHYTHMOGENIC_RIGHT_VENTRICULAR_CARDIOMYOPATHY_ARVC	KEGG_ARRHYTHMOGENIC_RIGHT_VENTRICULAR_CARDIOMYOPATHY_ARVC	Details ...	74	-0.565419	-1.63169	0.0142857	0.0303981	0.353	4823	tags=54%, list=16%, signal=64%
KEGG_NEUROACTIVE_LIGAND_RECEPTOR_INTERACTION	KEGG_NEUROACTIVE_LIGAND_RECEPTOR_INTERACTION		272	-0.448233	-1.43522	0.0144	0.130152	0.854	3963	tags=33%, list=13%, signal=37%
KEGG_PRION_DISEASES	KEGG_PRION_DISEASES	Details ...	35	-0.601516	-1.64753	0.014652	0.0262421	0.307	4377	tags=57%, list=14%, signal=66%
KEGG_CHEMOKINE_SIGNALING_PATHWAY	KEGG_CHEMOKINE_SIGNALING_PATHWAY		186	-0.481681	-1.54775	0.0217786	0.0668441	0.608	4188	tags=45%, list=13%, signal=52%
KEGG_LEUKOCYTE_TRANSENDOTHELIAL_MIGRATION	KEGG_LEUKOCYTE_TRANSENDOTHELIAL_MIGRATION		115	-0.475875	-1.49021	0.0283186	0.0963118	0.749	4187	tags=43%, list=13%, signal=50%
KEGG_CALCIUM_SIGNALING_PATHWAY	KEGG_CALCIUM_SIGNALING_PATHWAY		177	-0.435249	-1.41485	0.0336134	0.145628	0.885	3450	tags=33%, list=11%, signal=37%
KEGG_REGULATION_OF_ACTIN_CYTOSKELETON	KEGG_REGULATION_OF_ACTIN_CYTOSKELETON		211	-0.37564	-1.35183	0.0340715	0.198875	0.937	4510	tags=36%, list=15%, signal=42%
KEGG_VIRAL_MYOCARDITIS	KEGG_VIRAL_MYOCARDITIS		70	-0.546826	-1.47722	0.0342205	0.102498	0.773	4352	tags=54%, list=14%, signal=63%
KEGG_NATURAL_KILLER_CELL_MEDIATED_CYTOTOXICITY	KEGG_NATURAL_KILLER_CELL_MEDIATED_CYTOTOXICITY		137	-0.521054	-1.50239	0.0361217	0.090755	0.723	3386	tags=38%, list=11%, signal=42%
KEGG_MAPK_SIGNALING_PATHWAY	KEGG_MAPK_SIGNALING_PATHWAY		266	-0.359205	-1.30198	0.0494234	0.258632	0.974	3425	tags=28%, list=11%, signal=31%
KEGG_TYPE_I_DIABETES_MELLITUS	KEGG_TYPE_I_DIABETES_MELLITUS		43	-0.656985	-1.5202	0.0603774	0.0820905	0.684	4377	tags=67%, list=14%, signal=78%
KEGG_PATHWAYS_IN_CANCER	KEGG_PATHWAYS_IN_CANCER		322	-0.325448	-1.24574	0.0649351	0.296919	0.991	4198	tags=33%, list=14%, signal=38%
KEGG_TOLL_LIKE_RECEPTOR_SIGNALING_PATHWAY	KEGG_TOLL_LIKE_RECEPTOR_SIGNALING_PATHWAY		102	-0.4596	-1.36074	0.0717054	0.194432	0.93	4178	tags=40%, list=13%, signal=46%
KEGG_RENIN_ANGIOTENSIN_SYSTEM	KEGG_RENIN_ANGIOTENSIN_SYSTEM		17	-0.55981	-1.36105	0.0899281	0.200829	0.929	3928	tags=47%, list=13%, signal=54%
KEGG_GAP_JUNCTION	KEGG_GAP_JUNCTION		87	-0.37205	-1.24904	0.10087	0.299987	0.991	3067	tags=26%, list=10%, signal=29%
KEGG_PRIMARY_IMMUNODEFICIENCY	KEGG_PRIMARY_IMMUNODEFICIENCY		35	-0.677431	-1.45273	0.106178	0.119284	0.824	3775	tags=69%, list=12%, signal=78%
KEGG_VASCULAR_SMOOTH_MUSCLE_CONTRACTION	KEGG_VASCULAR_SMOOTH_MUSCLE_CONTRACTION		112	-0.398087	-1.2727	0.13884	0.282018	0.987	3425	tags=32%, list=11%, signal=36%
KEGG_TGF_BETA_SIGNALING_PATHWAY	KEGG_TGF_BETA_SIGNALING_PATHWAY		86	-0.347031	-1.19783	0.1489	0.354717	0.995	3359	tags=27%, list=11%, signal=30%
KEGG_HEDGEHOG_SIGNALING_PATHWAY	KEGG_HEDGEHOG_SIGNALING_PATHWAY		56	-0.392652	-1.21115	0.16179	0.341736	0.995	3847	tags=34%, list=12%, signal=39%
KEGG_T_CELL_RECEPTOR_SIGNALING_PATHWAY	KEGG_T_CELL_RECEPTOR_SIGNALING_PATHWAY		107	-0.448046	-1.28044	0.165414	0.279096	0.983	3548	tags=42%, list=11%, signal=47%
KEGG_B_CELL_RECEPTOR_SIGNALING_PATHWAY	KEGG_B_CELL_RECEPTOR_SIGNALING_PATHWAY		75	-0.461316	-1.2686	0.204934	0.279397	0.989	3368	tags=39%, list=11%, signal=43%
KEGG_SMALL_CELL_LUNG_CANCER	KEGG_SMALL_CELL_LUNG_CANCER		84	-0.333577	-1.13077	0.23741	0.450606	0.997	4175	tags=39%, list=13%, signal=45%
KEGG_ANTIGEN_PROCESSING_AND_PRESENTATION	KEGG_ANTIGEN_PROCESSING_AND_PRESENTATION		88	-0.451524	-1.17632	0.283019	0.38059	0.996	4584	tags=39%, list=15%, signal=45%
KEGG_FC_GAMMA_R_MEDIATED_PHAGOCYTOSIS	KEGG_FC_GAMMA_R_MEDIATED_PHAGOCYTOSIS		93	-0.335504	-1.09214	0.332149	0.511632	0.998	2999	tags=28%, list=10%, signal=31%
KEGG_NICOTINATE_AND_NICOTINAMIDE_METABOLISM	KEGG_NICOTINATE_AND_NICOTINAMIDE_METABOLISM		24	-0.397617	-1.09164	0.34555	0.500735	0.998	4278	tags=42%, list=14%, signal=48%
KEGG_MELANOMA	KEGG_MELANOMA		71	-0.310553	-1.04231	0.385993	0.574847	0.999	2702	tags=23%, list=9%, signal=25%
KEGG_ABC_TRANSPORTERS	KEGG_ABC_TRANSPORTERS		44	-0.373518	-1.0566	0.400356	0.5587	0.998	3775	tags=30%, list=12%, signal=34%
KEGG_GLIOMA	KEGG_GLIOMA		65	-0.297093	-1.01456	0.412069	0.604568	0.999	2923	tags=26%, list=9%, signal=29%
KEGG_APOPTOSIS	KEGG_APOPTOSIS		87	-0.319848	-1.01828	0.423221	0.610195	0.999	4377	tags=34%, list=14%, signal=40%
KEGG_GLYCOSAMINOGLYCAN_DEGRADATION	KEGG_GLYCOSAMINOGLYCAN_DEGRADATION		21	-0.392538	-0.996498	0.436293	0.616696	0.999	1315	tags=19%, list=4%, signal=20%
KEGG_FC_EPSILON_RI_SIGNALING_PATHWAY	KEGG_FC_EPSILON_RI_SIGNALING_PATHWAY		79	-0.318907	-0.995827	0.438182	0.605414	0.999	3548	tags=29%, list=11%, signal=33%
KEGG_PHENYLALANINE_METABOLISM	KEGG_PHENYLALANINE_METABOLISM		17	-0.412035	-1.01017	0.442623	0.601774	0.999	4058	tags=35%, list=13%, signal=41%
KEGG_PRIMARY_BILE_ACID_BIOSYNTHESIS	KEGG_PRIMARY_BILE_ACID_BIOSYNTHESIS		16	-0.407094	-0.990741	0.479354	0.603597	0.999	3926	tags=38%, list=13%, signal=43%
KEGG_RIBOSOME	KEGG_RIBOSOME		87	-0.458623	-0.958474	0.544379	0.656174	0.999	6968	tags=48%, list=22%, signal=62%
KEGG_WNT_SIGNALING_PATHWAY	KEGG_WNT_SIGNALING_PATHWAY		151	-0.261949	-0.945083	0.549249	0.668483	0.999	3857	tags=25%, list=12%, signal=28%
KEGG_CYTOSOLIC_DNA_SENSING_PATHWAY	KEGG_CYTOSOLIC_DNA_SENSING_PATHWAY		54	-0.328139	-0.912313	0.574627	0.684487	0.999	4019	tags=31%, list=13%, signal=36%
KEGG_ARACHIDONIC_ACID_METABOLISM	KEGG_ARACHIDONIC_ACID_METABOLISM		58	-0.315223	-0.91634	0.594356	0.700914	0.999	4927	tags=33%, list=16%, signal=39%
KEGG_ADIPOCYTOKINE_SIGNALING_PATHWAY	KEGG_ADIPOCYTOKINE_SIGNALING_PATHWAY		66	-0.285065	-0.912774	0.60177	0.69577	0.999	2971	tags=24%, list=10%, signal=27%
KEGG_ACUTE_MYELOID_LEUKEMIA	KEGG_ACUTE_MYELOID_LEUKEMIA		57	-0.295379	-0.904995	0.607143	0.675385	0.999	2783	tags=25%, list=9%, signal=27%
KEGG_GNRH_SIGNALING_PATHWAY	KEGG_GNRH_SIGNALING_PATHWAY		101	-0.265535	-0.932716	0.610052	0.680388	0.999	3425	tags=23%, list=11%, signal=26%
KEGG_BASAL_CELL_CARCINOMA	KEGG_BASAL_CELL_CARCINOMA		55	-0.303094	-0.906611	0.612903	0.683865	0.999	4671	tags=29%, list=15%, signal=34%
KEGG_PATHOGENIC_ESCHERICHIA_COLI_INFECTION	KEGG_PATHOGENIC_ESCHERICHIA_COLI_INFECTION		55	-0.283779	-0.872617	0.672881	0.700948	0.999	4391	tags=27%, list=14%, signal=32%
KEGG_MELANOGENESIS	KEGG_MELANOGENESIS		101	-0.259646	-0.888223	0.693739	0.683959	0.999	4331	tags=27%, list=14%, signal=31%
KEGG_AXON_GUIDANCE	KEGG_AXON_GUIDANCE		128	-0.253977	-0.895182	0.700669	0.682149	0.999	3980	tags=24%, list=13%, signal=28%
KEGG_ARGININE_AND_PROLINE_METABOLISM	KEGG_ARGININE_AND_PROLINE_METABOLISM		53	-0.281539	-0.818899	0.710951	0.787717	1	4771	tags=34%, list=15%, signal=40%
KEGG_TYROSINE_METABOLISM	KEGG_TYROSINE_METABOLISM		40	-0.284318	-0.800119	0.777211	0.796769	1	4896	tags=33%, list=16%, signal=39%
KEGG_DORSO_VENTRAL_AXIS_FORMATION	KEGG_DORSO_VENTRAL_AXIS_FORMATION		24	-0.284842	-0.811116	0.78534	0.789	1	4698	tags=33%, list=15%, signal=39%
KEGG_GLYCOSPHINGOLIPID_BIOSYNTHESIS_GANGLIO_SERIES	KEGG_GLYCOSPHINGOLIPID_BIOSYNTHESIS_GANGLIO_SERIES		15	-0.318026	-0.784317	0.794118	0.811684	1	3241	tags=27%, list=10%, signal=30%
KEGG_RIG_I_LIKE_RECEPTOR_SIGNALING_PATHWAY	KEGG_RIG_I_LIKE_RECEPTOR_SIGNALING_PATHWAY		69	-0.260992	-0.746329	0.828996	0.85931	1	4490	tags=28%, list=14%, signal=32%
KEGG_OLFACTORY_TRANSDUCTION	KEGG_OLFACTORY_TRANSDUCTION		386	-0.229526	-0.690552	0.927711	0.918297	1	7288	tags=34%, list=23%, signal=44%
KEGG_O_GLYCAN_BIOSYNTHESIS	KEGG_O_GLYCAN_BIOSYNTHESIS		29	-0.237304	-0.682486	0.965766	0.913324	1	5207	tags=34%, list=17%, signal=41%
