# Supplementary material for: Immune landscape of distinct subtypes in urothelial carcinoma based on immune gene profile
Source: Front Immunol. 2022 Aug 8;13:970885. doi: 10.3389/fimmu.2022.970885 (PMC9394485; doi:10.3389/fimmu.2022.970885)
Supplement: Supplementary file 9 [file Table_1.xlsx]

## Sheet: clinical characteristics
sample	age_at_index	gender	race	ajcc_pathologic_m	ajcc_pathologic_n	ajcc_pathologic_stage	ajcc_pathologic_t	tumor_stage	group
TCGA.2F.A9KO	63	male	white	M0	N1	Stage IV	T3	stage iv	C2
TCGA.2F.A9KP	66	male	white	MX	N2	Stage IV	T3a	stage iv	C4
TCGA.2F.A9KQ	69	male	white	M0	N0	Stage III	T3a	stage iii	C4
TCGA.2F.A9KR	59	female	not reported	M0	N0	Stage III	T3a	stage iii	C4
TCGA.2F.A9KT	83	male	white	M0	N0	Stage II	T2b	stage ii	C4
TCGA.2F.A9KW	67	female	white	MX	N0	Stage III	T3b	stage iii	C1
TCGA.4Z.AA7M	65	male	white	M0	N0	Stage III	T3a	stage iii	C1
TCGA.4Z.AA7N	65	male	white	M0	N0	Stage III	T3a	stage iii	C2
TCGA.4Z.AA7O	64	male	black or african american	M0	N0	Stage II	T2a	stage ii	C2
TCGA.4Z.AA7Q	79	male	white	M0	NX	Stage III	T3a	stage iii	C2
TCGA.4Z.AA7R	73	male	black or african american	M0	N0	Stage IV	T4b	stage iv	C2
TCGA.4Z.AA7S	66	male	black or african american	M0	N0	Stage III	T4a	stage iii	C4
TCGA.4Z.AA7W	55	male	white	M0	N0	Stage II	T2a	stage ii	C3
TCGA.4Z.AA7Y	60	male	white	M0	N0	Stage II	T2a	stage ii	C4
TCGA.4Z.AA80	73	male	white	M0	N0	Stage II	T2a	stage ii	C2
TCGA.4Z.AA81	80	male	white	M0	N0	Stage II	T2b	stage ii	C3
TCGA.4Z.AA82	59	male	black or african american	M0	N1	Stage IV	T2a	stage iv	C1
TCGA.4Z.AA83	52	male	white	M0	N0	Stage II	T2a	stage ii	C4
TCGA.4Z.AA84	61	male	white	M1	N2	Stage IV	T3a	stage iv	C2
TCGA.4Z.AA86	66	male	black or african american	M0	N1	Stage IV	T3a	stage iv	C3
TCGA.4Z.AA87	72	male	black or african american	M0	N0	Stage III	T4a	stage iii	C2
TCGA.4Z.AA89	60	male	white	M0	N0	Stage IV	T4b	stage iv	C4
TCGA.5N.A9KI	76	female	white	MX	NX	Stage III	T4	stage iii	C2
TCGA.5N.A9KM	73	female	white	MX	N0	Stage III	T4a	stage iii	C2
TCGA.BL.A0C8	73	male	white	M0	NX	Stage I	T1	stage i	C4
TCGA.BL.A13I	57	female	white	M0	N0	Stage III	T3	stage iii	C1
TCGA.BL.A13J	65	male	white	M0	N2	Stage IV	T4	stage iv	C1
TCGA.BL.A3JM	62	male	white	M0	N0	Stage III	T3	stage iii	C1
TCGA.BL.A5ZZ	80	female	white	MX	N0	Stage III	T4a	stage iii	C4
TCGA.BT.A0S7	75	male	white	MX	N0	Stage III	T4a	stage iii	C4
TCGA.BT.A0YX	70	female	white	M0	N0	Stage III	T3b	stage iii	C2
TCGA.BT.A20J	75	male	white	MX	N0	Stage II	T2b	stage ii	C2
TCGA.BT.A20N	72	male	not reported	MX	N0	Stage III	T3a	stage iii	C1
TCGA.BT.A20O	75	male	white	MX	N0	Stage III	T3a	stage iii	C3
TCGA.BT.A20P	81	female	white	M0	N0	Stage III	T3a	stage iii	C4
TCGA.BT.A20Q	73	male	white	M0	N2	Stage IV	T3b	stage iv	C2
TCGA.BT.A20R	79	female	white	M0	N1	Stage IV	T3b	stage iv	C1
TCGA.BT.A20T	63	male	white	M0	N1	Stage IV	T3b	stage iv	C1
TCGA.BT.A20U	70	female	white	M0	N0	Stage III	T3a	stage iii	C1
TCGA.BT.A20V	59	female	black or african american	M0	N2	Stage IV	T4a	stage iv	C4
TCGA.BT.A20W	71	male	white	M0	N0	Stage II	T2b	stage ii	C2
TCGA.BT.A20X	56	male	white	M0	N2	Stage IV	T4a	stage iv	C2
TCGA.BT.A2LA	54	male	white	M0	N0	Stage III	T3a	stage iii	C4
TCGA.BT.A2LB	73	female	white	M0	N0	Stage III	T3a	stage iii	C2
TCGA.BT.A2LD	78	female	white	M0	N1	Stage IV	T3a	stage iv	C2
TCGA.BT.A3PH	76	male	white	MX	N2	Stage IV	T3b	stage iv	C1
TCGA.BT.A3PJ	76	male	white	M0	N0	Stage III	T3b	stage iii	C3
TCGA.BT.A3PK	80	male	white	MX	N0	Stage II	T2b	stage ii	C1
TCGA.BT.A42C	64	male	white	M0	N0	Stage II	'--	stage ii	C4
TCGA.BT.A42E	74	male	white	M0	N0	Stage III	T3a	stage iii	C3
TCGA.BT.A42F	64	male	white	MX	N1	Stage IV	T4a	stage iv	C2
TCGA.C4.A0EZ	69	female	not reported	M1	N1	Stage IV	T3a	stage iv	C4
TCGA.C4.A0F0	60	male	not reported	M0	N0	Stage II	T2b	stage ii	C1
TCGA.C4.A0F1	71	male	not reported	M0	N0	Stage III	T3b	stage iii	C2
TCGA.C4.A0F6	82	female	not reported	M0	N0	Stage III	T3b	stage iii	C2
TCGA.C4.A0F7	77	male	not reported	M0	N2	Stage IV	T4b	stage iv	C4
TCGA.CF.A1HR	62	male	asian	M0	N0	Stage III	T3	stage iii	C2
TCGA.CF.A27C	52	male	asian	M0	N0	Stage III	T3	stage iii	C4
TCGA.CF.A3MF	34	male	asian	M0	N0	Stage III	T3	stage iii	C4
TCGA.CF.A3MG	48	male	asian	M0	N0	Stage II	T2	stage ii	C4
TCGA.CF.A3MH	75	male	asian	M0	N0	Stage II	T2	stage ii	C4
TCGA.CF.A3MI	62	male	asian	M0	N0	Stage II	T2	stage ii	C4
TCGA.CF.A47S	41	male	asian	M0	N0	Stage II	T2	stage ii	C4
TCGA.CF.A47T	58	female	asian	M0	N0	Stage II	T2	stage ii	C4
TCGA.CF.A47V	52	male	asian	M0	N0	Stage II	T2	stage ii	C4
TCGA.CF.A47W	42	male	asian	M0	N0	Stage II	T2	stage ii	C4
TCGA.CF.A47X	60	male	asian	M0	N0	Stage II	T2	stage ii	C4
TCGA.CF.A47Y	55	male	asian	M0	N0	Stage II	T2	stage ii	C4
TCGA.CF.A5U8	59	male	asian	M0	N0	Stage II	T2	stage ii	C4
TCGA.CF.A5UA	67	male	asian	M0	N0	Stage II	T2	stage ii	C4
TCGA.CF.A7I0	54	male	asian	M0	N0	Stage II	T2	stage ii	C1
TCGA.CF.A8HX	55	female	asian	M0	N0	Stage II	T2	stage ii	C4
TCGA.CF.A8HY	59	male	asian	M0	N0	Stage II	T2	stage ii	C4
TCGA.CF.A9FF	52	male	asian	M0	N0	Stage II	T2	stage ii	C1
TCGA.CF.A9FH	85	male	asian	M0	N0	Stage II	T2	stage ii	C4
TCGA.CF.A9FL	85	male	asian	M0	N0	Stage III	T3b	stage iii	C2
TCGA.CF.A9FM	50	male	asian	M0	N0	Stage I	T1	stage i	C4
TCGA.CU.A0YN	60	male	white	M0	N0	Stage III	T3a	stage iii	C3
TCGA.CU.A0YO	84	male	white	MX	N2	Stage IV	T3a	stage iv	C2
TCGA.CU.A0YR	83	male	white	M0	N2	Stage IV	T2	stage iv	C2
TCGA.CU.A3KJ	75	male	white	M0	N0	Stage III	T3b	stage iii	C4
TCGA.CU.A3QU	58	male	white	M0	N1	Stage IV	T2b	stage iv	C4
TCGA.CU.A3YL	67	male	white	M0	N0	Stage III	T4a	stage iii	C4
TCGA.CU.A5W6	70	male	white	M0	N0	Stage III	T4a	stage iii	C2
TCGA.CU.A72E	76	male	white	M0	N2	Stage IV	T3b	stage iv	C4
TCGA.DK.A1A3	60	male	white	M0	N2	Stage IV	T3	stage iv	C2
TCGA.DK.A1A5	79	male	white	M0	N0	Stage II	T2b	stage ii	C1
TCGA.DK.A1A6	53	male	white	M0	N1	Stage IV	T2a	stage iv	C1
TCGA.DK.A1A7	67	female	white	M0	N2	Stage IV	T3	stage iv	C2
TCGA.DK.A1AA	57	male	white	M0	N0	Stage III	T3	stage iii	C4
TCGA.DK.A1AB	74	female	white	M0	N2	Stage IV	T4a	stage iv	C2
TCGA.DK.A1AC	72	male	white	M0	N0	Stage III	T3b	stage iii	C2
TCGA.DK.A1AD	69	male	white	M0	N2	Stage IV	T3b	stage iv	C2
TCGA.DK.A1AE	84	male	white	M0	N0	Stage III	T3	stage iii	C4
TCGA.DK.A1AF	84	female	white	M0	N2	Stage IV	T3	stage iv	C2
TCGA.DK.A1AG	65	male	white	M0	N0	Stage III	T3	stage iii	C4
TCGA.DK.A2HX	80	female	white	M0	N2	Stage IV	T3	stage iv	C1
TCGA.DK.A2I1	73	female	white	M0	N0	Stage II	T2b	stage ii	C2
TCGA.DK.A2I2	63	female	white	M0	N3	Stage IV	T3	stage iv	C3
TCGA.DK.A2I4	79	male	white	M0	N0	Stage III	T3b	stage iii	C3
TCGA.DK.A2I6	81	male	white	M0	N1	Stage IV	T2b	stage iv	C4
TCGA.DK.A3IK	87	male	white	M0	N2	Stage IV	T3	stage iv	C2
TCGA.DK.A3IL	79	female	white	M0	N2	Stage IV	T3	stage iv	C1
TCGA.DK.A3IM	76	male	white	M0	N0	Stage III	T3	stage iii	C4
TCGA.DK.A3IN	72	male	white	M0	N0	Stage III	T4a	stage iii	C2
TCGA.DK.A3IQ	74	male	white	M0	N0	Stage III	T3	stage iii	C1
TCGA.DK.A3IS	68	male	white	M0	N0	Stage II	T2a	stage ii	C4
TCGA.DK.A3IT	62	male	white	M0	N0	Stage III	T3	stage iii	C2
TCGA.DK.A3IU	58	male	white	M0	N0	Stage II	T2b	stage ii	C3
TCGA.DK.A3IV	60	male	white	M0	NX	Stage II	'--	stage ii	C3
TCGA.DK.A3WW	57	male	white	M0	N0	Stage III	T3	stage iii	C3
TCGA.DK.A3WX	67	female	white	M0	N0	Stage III	T3	stage iii	C3
TCGA.DK.A3WY	67	female	white	M0	N0	Stage III	T3	stage iii	C3
TCGA.DK.A3X1	78	female	white	M0	N0	Stage III	T3	stage iii	C1
TCGA.DK.A3X2	85	male	white	M0	N2	Stage IV	T3	stage iv	C4
TCGA.DK.A6AV	82	female	asian	M0	N0	Stage II	T2a	stage ii	C2
TCGA.DK.A6AW	70	male	white	M0	N0	Stage II	T2a	stage ii	C4
TCGA.DK.A6B0	61	male	white	M0	N0	Stage II	T2b	stage ii	C4
TCGA.DK.A6B1	67	male	white	M0	N0	Stage II	T2a	stage ii	C4
TCGA.DK.A6B2	70	male	white	M0	N1	Stage IV	T3	stage iv	C2
TCGA.DK.A6B5	45	male	white	M0	N2	Stage IV	T4a	stage iv	C1
TCGA.DK.A6B6	57	male	white	MX	NX	Stage II	'--	stage ii	C2
TCGA.DK.AA6L	48	male	white	MX	N1	Stage IV	T3	stage iv	C1
TCGA.DK.AA6M	64	female	white	M0	N0	Stage II	T2	stage ii	C3
TCGA.DK.AA6P	72	female	white	M0	N0	Stage II	'--	stage ii	C4
TCGA.DK.AA6Q	61	female	white	M0	N1	Stage IV	T3	stage iv	C1
TCGA.DK.AA6R	68	male	white	M0	N1	Stage IV	T4	stage iv	C1
TCGA.DK.AA6S	60	male	white	M0	N0	Stage III	T3b	stage iii	C1
TCGA.DK.AA6T	63	male	white	M0	N0	Stage II	'--	stage ii	C1
TCGA.DK.AA6U	64	male	white	M0	N0	Stage II	'--	stage ii	C4
TCGA.DK.AA6W	78	male	white	M0	N0	Stage II	T2	stage ii	C1
TCGA.DK.AA6X	63	male	white	M0	N0	Stage II	'--	stage ii	C1
TCGA.DK.AA71	71	male	white	M0	N0	Stage II	T2b	stage ii	C1
TCGA.DK.AA74	75	male	white	M0	N0	Stage III	T3	stage iii	C3
TCGA.DK.AA75	82	male	white	M0	N0	Stage III	T3	stage iii	C4
TCGA.DK.AA76	64	female	white	M0	N0	Stage II	'--	stage ii	C4
TCGA.DK.AA77	61	male	white	M0	N0	Stage II	T2a	stage ii	C4
TCGA.E5.A2PC	61	female	white	MX	N1	Stage IV	T2b	stage iv	C4
TCGA.E5.A4TZ	64	male	white	MX	N2	Stage IV	T4b	stage iv	C1
TCGA.E5.A4U1	72	male	not reported	M0	N0	Stage II	T2b	stage ii	C4
TCGA.E7.A3X6	70	male	white	M0	NX	Stage II	T2	stage ii	C2
TCGA.E7.A3Y1	57	male	white	M0	N0	Stage II	'--	stage ii	C4
TCGA.E7.A4IJ	56	male	asian	M0	NX	Stage II	T2b	stage ii	C1
TCGA.E7.A4XJ	66	male	asian	M0	N0	Stage II	T2	stage ii	C4
TCGA.E7.A519	72	male	white	M0	NX	Stage II	T2b	stage ii	C4
TCGA.E7.A541	66	male	white	MX	N0	Stage II	T2b	stage ii	C2
TCGA.E7.A5KE	78	female	asian	M0	N0	Stage II	T2a	stage ii	C4
TCGA.E7.A5KF	67	male	asian	M0	N0	Stage II	T2a	stage ii	C4
TCGA.E7.A677	81	male	asian	M0	N0	Stage II	T2b	stage ii	C4
TCGA.E7.A678	55	male	asian	M0	N0	Stage III	T3	stage iii	C2
TCGA.E7.A6MD	66	male	white	M0	N1	Stage IV	T4a	stage iv	C2
TCGA.E7.A6ME	75	male	asian	M0	NX	Stage II	T2b	stage ii	C2
TCGA.E7.A6MF	37	male	asian	M0	NX	Stage II	T2a	stage ii	C4
TCGA.E7.A7DU	73	male	white	M0	N0	Stage III	T3	stage iii	C4
TCGA.E7.A7DV	44	male	white	MX	N3	Stage IV	T4	stage iv	C1
TCGA.E7.A7PW	63	male	asian	M0	NX	Stage III	T3a	stage iii	C4
TCGA.E7.A7XN	66	male	asian	M0	N0	Stage III	T3	stage iii	C3
TCGA.E7.A85H	64	male	asian	M0	N0	Stage III	T3	stage iii	C2
TCGA.E7.A8O7	52	male	asian	M0	N0	Stage II	T2	stage ii	C2
TCGA.E7.A8O8	59	male	asian	M0	N0	Stage II	T2	stage ii	C4
TCGA.E7.A97P	73	male	asian	M0	NX	Stage II	T2	stage ii	C3
TCGA.E7.A97Q	60	female	white	MX	N3	Stage IV	T4a	stage iv	C1
TCGA.FD.A3B3	74	female	white	MX	N0	Stage III	T3	stage iii	C3
TCGA.FD.A3B4	55	female	black or african american	MX	N0	Stage III	T4a	stage iii	C2
TCGA.FD.A3B5	86	male	black or african american	MX	N1	Stage IV	T2b	stage iv	C4
TCGA.FD.A3B6	75	male	white	MX	N0	Stage II	T2b	stage ii	C3
TCGA.FD.A3B7	66	male	black or african american	MX	N0	Stage III	T3a	stage iii	C3
TCGA.FD.A3B8	56	male	white	MX	N0	Stage II	T2b	stage ii	C3
TCGA.FD.A3N5	69	male	black or african american	MX	N0	Stage II	T2b	stage ii	C1
TCGA.FD.A3N6	43	female	black or african american	MX	N0	Stage II	T2b	stage ii	C1
TCGA.FD.A3NA	60	male	white	MX	N0	Stage II	T2b	stage ii	C2
TCGA.FD.A3SJ	59	male	white	MX	N2	Stage IV	T2b	stage iv	C1
TCGA.FD.A3SL	60	male	white	M1	N2	Stage IV	T4a	stage iv	C1
TCGA.FD.A3SM	70	male	white	M1	N2	Stage IV	T3a	stage iv	C1
TCGA.FD.A3SN	79	male	white	MX	N0	Stage III	T3b	stage iii	C1
TCGA.FD.A3SO	68	male	white	MX	N1	Stage IV	T3a	stage iv	C3
TCGA.FD.A3SP	60	male	white	MX	N0	Stage III	T3b	stage iii	C3
TCGA.FD.A3SQ	62	male	white	MX	N2	Stage IV	T3a	stage iv	C2
TCGA.FD.A3SR	68	male	white	MX	N2	Stage IV	T4a	stage iv	C1
TCGA.FD.A3SS	66	male	white	MX	N3	Stage IV	T4	stage iv	C1
TCGA.FD.A43N	76	male	white	MX	N0	Stage III	T3a	stage iii	C2
TCGA.FD.A43P	74	male	black or african american	MX	N0	Stage II	T2a	stage ii	C3
TCGA.FD.A43S	71	female	white	MX	N0	Stage III	T3b	stage iii	C2
TCGA.FD.A43U	70	male	white	MX	N2	Stage IV	T4a	stage iv	C2
TCGA.FD.A43X	84	male	white	MX	N0	Stage II	T2a	stage ii	C4
TCGA.FD.A43Y	65	male	white	MX	N0	Stage III	T4	stage iii	C1
TCGA.FD.A5BR	57	male	white	MX	N0	Stage II	T2b	stage ii	C2
TCGA.FD.A5BS	68	male	white	MX	N0	Stage III	T3b	stage iii	C2
TCGA.FD.A5BT	84	male	white	MX	N0	Stage III	T3b	stage iii	C3
TCGA.FD.A5BU	76	female	black or african american	MX	N0	Stage II	T2b	stage ii	C2
TCGA.FD.A5BV	47	female	white	MX	N0	Stage III	T3b	stage iii	C4
TCGA.FD.A5BX	82	male	white	MX	N1	Stage IV	T3b	stage iv	C1
TCGA.FD.A5BY	63	female	white	MX	N0	Stage III	T3a	stage iii	C1
TCGA.FD.A5BZ	77	female	white	MX	N1	Stage IV	T3a	stage iv	C2
TCGA.FD.A5C0	61	male	white	MX	N2	Stage IV	T3a	stage iv	C1
TCGA.FD.A5C1	61	female	white	MX	N0	Stage III	T3b	stage iii	C2
TCGA.FD.A62N	69	male	asian	MX	N0	Stage III	T3b	stage iii	C3
TCGA.FD.A62O	74	male	white	MX	N2	Stage IV	T3a	stage iv	C2
TCGA.FD.A62P	76	male	white	MX	N0	Stage II	T2b	stage ii	C1
TCGA.FD.A62S	60	female	black or african american	MX	N0	Stage III	T3b	stage iii	C3
TCGA.FD.A6TA	58	male	white	MX	N2	Stage IV	T3b	stage iv	C2
TCGA.FD.A6TB	82	male	white	MX	N0	Stage III	T3a	stage iii	C2
TCGA.FD.A6TC	79	female	white	MX	N0	Stage III	T4a	stage iii	C2
TCGA.FD.A6TD	77	male	white	MX	N0	Stage III	T3a	stage iii	C2
TCGA.FD.A6TE	54	male	white	MX	N2	Stage IV	T3a	stage iv	C1
TCGA.FD.A6TF	80	female	white	M1	N2	Stage IV	T3b	stage iv	C2
TCGA.FD.A6TG	73	male	white	MX	N2	Stage IV	T3a	stage iv	C2
TCGA.FD.A6TH	63	male	white	MX	N2	Stage IV	T3	stage iv	C1
TCGA.FD.A6TI	73	male	white	MX	N1	Stage IV	T4b	stage iv	C4
TCGA.FD.A6TK	60	male	white	MX	N0	Stage III	T3a	stage iii	C3
TCGA.FJ.A3Z7	76	male	white	MX	N2	Stage IV	T4a	stage iv	C1
TCGA.FJ.A3Z9	72	male	white	M0	N0	'--	TX	not reported	C4
TCGA.FJ.A3ZE	65	male	white	M1	N3	Stage IV	'--	stage iv	C4
TCGA.FJ.A3ZF	73	male	white	M0	N0	Stage III	'--	stage iii	C4
TCGA.FJ.A871	49	male	white	MX	NX	Stage III	T3b	stage iii	C1
TCGA.FT.A3EE	80	female	white	MX	N0	Stage III	T4a	stage iii	C2
TCGA.FT.A61P	76	male	white	MX	N2	Stage IV	T3b	stage iv	C1
TCGA.G2.A2EC	58	female	black or african american	M0	N0	Stage II	'--	stage ii	C2
TCGA.G2.A2EF	50	male	white	M0	N0	Stage II	'--	stage ii	C3
TCGA.G2.A2EJ	56	female	white	M0	N0	Stage II	'--	stage ii	C4
TCGA.G2.A2EK	57	male	white	M0	N0	Stage II	'--	stage ii	C2
TCGA.G2.A2EL	77	male	white	M0	N0	Stage II	'--	stage ii	C4
TCGA.G2.A2EO	69	male	white	M0	N0	Stage III	T3a	stage iii	C2
TCGA.G2.A2ES	85	male	white	M0	N0	Stage II	T3b	stage ii	C1
TCGA.G2.A3IB	66	male	black or african american	MX	NX	Stage II	'--	stage ii	C4
TCGA.G2.A3IE	51	male	white	MX	NX	Stage II	'--	stage ii	C2
TCGA.G2.A3VY	66	male	asian	'--	'--	Stage II	'--	stage ii	C4
TCGA.G2.AA3B	75	female	white	M0	N0	Stage II	T2	stage ii	C2
TCGA.G2.AA3C	66	male	white	M0	N1	Stage IV	T3b	stage iv	C4
TCGA.G2.AA3D	60	male	white	M0	N2	Stage IV	T3	stage iv	C4
TCGA.G2.AA3F	77	male	white	M0	N1	Stage IV	T3	stage iv	C4
TCGA.GC.A3BM	70	male	white	M0	N0	Stage II	T2b	stage ii	C4
TCGA.GC.A3I6	45	male	white	M0	N0	Stage III	T3a	stage iii	C1
TCGA.GC.A3OO	79	male	white	M0	N0	Stage II	T2b	stage ii	C1
TCGA.GC.A3RB	54	male	white	M0	N0	Stage III	T3b	stage iii	C1
TCGA.GC.A3RC	59	male	white	M0	N0	Stage II	T2b	stage ii	C3
TCGA.GC.A3RD	83	female	white	M0	N0	Stage III	T3a	stage iii	C4
TCGA.GC.A3WC	80	female	white	MX	N0	Stage III	T3	stage iii	C2
TCGA.GC.A3YS	61	male	white	MX	N1	Stage IV	T3a	stage iv	C1
TCGA.GC.A4ZW	71	male	white	M0	N0	Stage III	T3a	stage iii	C1
TCGA.GC.A6I1	90	female	white	MX	N0	Stage II	T2b	stage ii	C3
TCGA.GC.A6I3	90	female	black or african american	MX	N1	Stage IV	T3a	stage iv	C2
TCGA.GD.A2C5	53	female	white	MX	N2	Stage IV	T3a	stage iv	C1
TCGA.GD.A3OP	84	female	white	MX	N2	Stage IV	T4a	stage iv	C1
TCGA.GD.A3OQ	48	male	white	MX	N1	Stage IV	T4a	stage iv	C4
TCGA.GD.A3OS	54	female	white	MX	NX	Stage II	'--	stage ii	C1
TCGA.GD.A6C6	64	male	white	MX	N0	Stage III	T3a	stage iii	C4
TCGA.GD.A76B	86	female	white	MX	N0	Stage II	T2b	stage ii	C2
TCGA.GU.A42P	72	male	white	M0	N1	Stage IV	T3a	stage iv	C4
TCGA.GU.A42Q	67	male	white	M0	N0	Stage III	T3b	stage iii	C4
TCGA.GU.A42R	68	male	white	MX	N2	Stage IV	T4a	stage iv	C4
TCGA.GU.A762	87	male	white	MX	N2	Stage IV	T4a	stage iv	C3
TCGA.GU.A763	72	male	white	M0	N0	Stage III	T4	stage iii	C4
TCGA.GU.A764	66	male	white	MX	N0	Stage II	T2b	stage ii	C2
TCGA.GU.A766	62	male	white	MX	N0	Stage II	T2a	stage ii	C3
TCGA.GU.A767	81	male	white	MX	N2	Stage IV	T3b	stage iv	C4
TCGA.GU.AATO	75	male	white	MX	N2	Stage IV	T4a	stage iv	C2
TCGA.GU.AATP	74	male	white	MX	N2	Stage IV	T2	stage iv	C1
TCGA.GU.AATQ	68	male	white	MX	N0	Stage III	T3b	stage iii	C4
TCGA.GV.A3JV	66	male	white	MX	N1	Stage IV	T3b	stage iv	C2
TCGA.GV.A3JW	74	male	white	MX	NX	Stage II	T2	stage ii	C4
TCGA.GV.A3JX	59	male	white	MX	N0	Stage III	T3b	stage iii	C1
TCGA.GV.A3JZ	55	male	white	MX	N3	Stage IV	T4a	stage iv	C2
TCGA.GV.A3QF	79	male	white	MX	N2	Stage IV	T3b	stage iv	C4
TCGA.GV.A3QG	65	male	white	MX	N3	Stage IV	T3a	stage iv	C3
TCGA.GV.A3QH	67	male	white	MX	NX	Stage II	'--	stage ii	C4
TCGA.GV.A3QI	47	male	white	MX	N0	Stage III	T3b	stage iii	C4
TCGA.GV.A3QK	56	female	white	M0	N2	Stage IV	T4a	stage iv	C2
TCGA.GV.A40E	75	male	white	MX	NX	Stage II	'--	stage ii	C4
TCGA.GV.A40G	77	male	white	MX	N0	Stage II	T2a	stage ii	C4
TCGA.GV.A6ZA	54	male	white	MX	N0	Stage II	T2b	stage ii	C1
TCGA.H4.A2HO	53	male	white	MX	N0	Stage III	T4a	stage iii	C1
TCGA.H4.A2HQ	64	female	black or african american	M1	NX	Stage IV	'--	stage iv	C1
TCGA.HQ.A2OE	69	male	not reported	MX	N2	'--	T2a	not reported	C2
TCGA.HQ.A5ND	78	male	not reported	M0	N1	Stage IV	T3b	stage iv	C4
TCGA.HQ.A5NE	57	male	not reported	M0	N0	Stage III	T3	stage iii	C1
TCGA.K4.A3WS	66	male	white	MX	N0	Stage III	T3a	stage iii	C2
TCGA.K4.A3WU	87	male	white	MX	N0	Stage III	T4a	stage iii	C2
TCGA.K4.A3WV	77	female	white	MX	N0	Stage II	T2b	stage ii	C4
TCGA.K4.A4AB	76	male	white	MX	N0	Stage III	T4a	stage iii	C1
TCGA.K4.A4AC	83	male	white	MX	N0	Stage II	T2b	stage ii	C1
TCGA.K4.A54R	59	male	white	MX	N0	Stage II	T2b	stage ii	C1
TCGA.K4.A5RH	69	male	white	MX	N0	Stage III	T3a	stage iii	C3
TCGA.K4.A5RI	67	female	white	MX	N0	Stage III	T3a	stage iii	C4
TCGA.K4.A5RJ	75	male	white	MX	N0	Stage II	T2b	stage ii	C3
TCGA.K4.A6FZ	75	female	white	MX	N0	Stage III	T3a	stage iii	C2
TCGA.K4.A6MB	64	male	white	MX	N1	Stage IV	T3b	stage iv	C4
TCGA.K4.A83P	77	male	white	MX	N1	Stage IV	T4a	stage iv	C2
TCGA.K4.AAQO	56	male	white	MX	N0	Stage III	T3a	stage iii	C2
TCGA.KQ.A41N	73	male	black or african american	M0	N0	Stage III	T3b	stage iii	C4
TCGA.KQ.A41O	84	male	not reported	M0	N1	Stage IV	T3	stage iv	C4
TCGA.KQ.A41P	76	male	white	M1	N3	Stage IV	T3b	stage iv	C2
TCGA.KQ.A41Q	89	male	white	MX	N0	Stage III	T3b	stage iii	C4
TCGA.KQ.A41R	80	female	white	MX	N0	Stage II	T2	stage ii	C4
TCGA.KQ.A41S	87	female	white	MX	NX	Stage III	T4a	stage iii	C4
TCGA.LC.A66R	78	male	white	MX	N2	Stage IV	T4a	stage iv	C2
TCGA.LT.A5Z6	56	male	white	MX	NX	Stage II	'--	stage ii	C2
TCGA.LT.A8JT	69	female	white	M0	N0	Stage II	T2a	stage ii	C2
TCGA.MV.A51V	75	male	white	M0	N0	Stage III	T3a	stage iii	C4
TCGA.PQ.A6FI	70	male	white	MX	N0	Stage II	T2a	stage ii	C1
TCGA.PQ.A6FN	78	female	white	MX	N0	Stage III	T3a	stage iii	C2
TCGA.R3.A69X	70	male	white	M0	N0	Stage III	T3a	stage iii	C2
TCGA.S5.A6DX	83	male	white	MX	N2	Stage IV	T4a	stage iv	C2
TCGA.S5.AA26	46	male	black or african american	MX	N0	Stage III	T3a	stage iii	C4
TCGA.SY.A9G0	82	male	white	M0	N1	Stage IV	T4	stage iv	C2
TCGA.SY.A9G5	66	male	white	M0	N0	Stage III	T4a	stage iii	C2
TCGA.UY.A78K	60	male	white	MX	N2	Stage IV	'--	stage iv	C2
TCGA.UY.A78L	62	male	white	MX	N1	Stage IV	'--	stage iv	C1
TCGA.UY.A78M	81	female	asian	MX	N2	Stage IV	T2	stage iv	C1
TCGA.UY.A78N	80	male	white	MX	N1	Stage IV	T2	stage iv	C4
TCGA.UY.A78O	75	female	white	MX	N0	Stage II	T2	stage ii	C2
TCGA.UY.A78P	78	female	white	MX	N0	Stage II	T2	stage ii	C2
TCGA.UY.A8OB	63	male	white	MX	N1	Stage IV	T3a	stage iv	C1
TCGA.UY.A8OC	90	male	white	MX	N1	Stage IV	T4	stage iv	C1
TCGA.UY.A8OD	68	female	black or african american	MX	N0	Stage II	T2b	stage ii	C2
TCGA.UY.A9PA	48	male	white	MX	N0	Stage III	T3a	stage iii	C4
TCGA.UY.A9PB	49	male	white	MX	N0	Stage III	T3a	stage iii	C3
TCGA.UY.A9PD	80	male	white	MX	N0	Stage III	T3a	stage iii	C2
TCGA.UY.A9PE	86	male	white	MX	N2	Stage IV	T2b	stage iv	C2
TCGA.UY.A9PF	77	male	white	MX	N2	Stage IV	T3a	stage iv	C2
TCGA.UY.A9PH	73	male	white	MX	N0	Stage II	T2b	stage ii	C2
TCGA.XF.A8HB	50	female	not reported	MX	N0	Stage II	T2b	stage ii	C4
TCGA.XF.A8HC	79	male	asian	MX	N2	Stage IV	T3a	stage iv	C4
TCGA.XF.A8HD	77	male	white	MX	N0	Stage III	T3a	stage iii	C3
TCGA.XF.A8HE	47	male	white	MX	N0	Stage III	T3b	stage iii	C3
TCGA.XF.A8HF	80	male	white	M0	N0	Stage III	T3a	stage iii	C1
TCGA.XF.A8HG	69	male	white	MX	N0	Stage III	T3b	stage iii	C4
TCGA.XF.A8HH	61	female	white	M0	N2	Stage IV	T3b	stage iv	C1
TCGA.XF.A8HI	57	female	white	MX	N2	Stage IV	T2b	stage iv	C4
TCGA.XF.A9SH	65	female	asian	M0	N0	Stage II	T2b	stage ii	C2
TCGA.XF.A9SI	73	female	asian	MX	N0	Stage II	T2b	stage ii	C3
TCGA.XF.A9SJ	83	male	white	MX	N2	Stage IV	T3b	stage iv	C2
TCGA.XF.A9SK	65	male	white	MX	N1	Stage IV	T3b	stage iv	C2
TCGA.XF.A9SL	69	male	white	MX	N2	Stage IV	T3a	stage iv	C2
TCGA.XF.A9SM	76	male	white	MX	N0	Stage III	T3b	stage iii	C3
TCGA.XF.A9SP	59	male	white	MX	N0	Stage III	T3b	stage iii	C2
TCGA.XF.A9ST	68	male	white	MX	N0	Stage III	T3b	stage iii	C1
TCGA.XF.A9SU	74	female	white	MX	N1	Stage IV	T3b	stage iv	C2
TCGA.XF.A9SV	82	male	white	M1	N2	Stage IV	T4a	stage iv	C1
TCGA.XF.A9SW	85	male	white	MX	N2	Stage IV	T3b	stage iv	C2
TCGA.XF.A9SX	63	female	white	MX	N2	Stage IV	T3b	stage iv	C3
TCGA.XF.A9SY	60	female	white	MX	N2	Stage IV	T3b	stage iv	C3
TCGA.XF.A9SZ	79	male	white	MX	N2	Stage IV	T3b	stage iv	C1
TCGA.XF.A9T0	68	male	white	MX	N0	Stage III	T3b	stage iii	C2
TCGA.XF.A9T2	54	male	white	MX	N0	Stage III	T3b	stage iii	C4
TCGA.XF.A9T3	69	female	white	MX	N2	Stage IV	T3b	stage iv	C2
TCGA.XF.A9T4	48	male	white	MX	N1	Stage IV	T2b	stage iv	C1
TCGA.XF.A9T5	78	female	white	MX	N1	Stage IV	T3a	stage iv	C2
TCGA.XF.A9T6	88	female	white	MX	N0	Stage III	T3b	stage iii	C4
TCGA.XF.A9T8	64	male	white	MX	N0	Stage III	T3b	stage iii	C3
TCGA.XF.AAME	64	female	white	MX	N0	Stage II	T2b	stage ii	C2
TCGA.XF.AAMG	49	male	white	MX	N0	Stage III	T4a	stage iii	C1
TCGA.XF.AAMH	80	male	white	MX	N1	Stage IV	T3b	stage iv	C4
TCGA.XF.AAMJ	70	male	asian	M0	N0	Stage III	T3b	stage iii	C2
TCGA.XF.AAML	75	male	white	MX	N0	Stage II	T2b	stage ii	C1
TCGA.XF.AAMQ	59	female	white	MX	N0	Stage II	T2a	stage ii	C2
TCGA.XF.AAMR	48	male	white	MX	N0	Stage III	T3b	stage iii	C1
TCGA.XF.AAMT	75	female	white	MX	N2	Stage IV	T3b	stage iv	C1
TCGA.XF.AAMW	79	female	white	'--	N0	Stage IV	T2b	stage iv	C2
TCGA.XF.AAMX	87	female	black or african american	MX	N0	Stage III	T3b	stage iii	C1
TCGA.XF.AAMY	78	male	white	MX	N0	Stage III	T3b	stage iii	C2
TCGA.XF.AAMZ	81	female	white	MX	N2	Stage IV	T3a	stage iv	C2
TCGA.XF.AAN0	68	male	white	M0	N2	Stage IV	T4a	stage iv	C2
TCGA.XF.AAN1	75	female	not reported	M0	N0	Stage III	T4a	stage iii	C4
TCGA.XF.AAN2	73	male	white	MX	N0	Stage II	T2b	stage ii	C1
TCGA.XF.AAN3	76	male	white	MX	N2	Stage IV	T3b	stage iv	C1
TCGA.XF.AAN4	77	female	white	MX	N0	Stage III	T3b	stage iii	C1
TCGA.XF.AAN5	61	female	white	MX	N0	Stage III	T3b	stage iii	C3
TCGA.XF.AAN7	60	male	white	MX	N1	Stage IV	T3a	stage iv	C1
TCGA.XF.AAN8	74	female	white	MX	N0	Stage III	T3b	stage iii	C2
TCGA.YC.A89H	78	female	white	MX	'--	Stage II	'--	stage ii	C2
TCGA.YC.A8S6	71	male	white	MX	N0	Stage II	T2a	stage ii	C4
TCGA.YC.A9TC	71	male	white	M1	'--	Stage IV	'--	stage iv	C1
TCGA.YF.AA3L	47	female	not reported	MX	N0	Stage II	T2b	stage ii	C4
TCGA.YF.AA3M	57	male	not reported	MX	NX	Stage II	T2a	stage ii	C4
TCGA.ZF.A9R0	82	male	white	M0	NX	Stage III	T3b	stage iii	C1
TCGA.ZF.A9R1	81	male	white	M0	N1	Stage IV	T3b	stage iv	C1
TCGA.ZF.A9R2	75	male	white	M0	N0	Stage II	T2b	stage ii	C4
TCGA.ZF.A9R3	53	female	white	M0	NX	Stage II	T2	stage ii	C2
TCGA.ZF.A9R4	83	male	white	M0	NX	Stage II	T2	stage ii	C1
TCGA.ZF.A9R5	59	male	white	M0	N0	Stage III	T3	stage iii	C4
TCGA.ZF.A9R7	76	female	white	M0	NX	Stage II	'--	stage ii	C2
TCGA.ZF.A9R9	58	male	white	MX	N2	Stage IV	T3b	stage iv	C2
TCGA.ZF.A9RC	77	male	white	MX	N0	Stage III	T3a	stage iii	C4
TCGA.ZF.A9RD	75	female	white	MX	N2	Stage IV	T3a	stage iv	C3
TCGA.ZF.A9RE	78	female	white	MX	'--	Stage II	'--	stage ii	C4
TCGA.ZF.A9RF	74	male	white	M0	NX	Stage II	T1	stage ii	C3
TCGA.ZF.A9RL	61	male	white	MX	'--	Stage II	'--	stage ii	C4
TCGA.ZF.A9RM	70	male	white	MX	N0	Stage II	T0	stage ii	C4
TCGA.ZF.A9RN	67	female	white	M0	NX	Stage III	T3b	stage iii	C1
TCGA.ZF.AA4R	67	male	white	MX	N1	Stage IV	T3a	stage iv	C1
TCGA.ZF.AA4T	65	male	white	MX	N2	Stage IV	T4	stage iv	C1
TCGA.ZF.AA4U	70	male	white	MX	NX	Stage III	T4a	stage iii	C4
TCGA.ZF.AA4V	66	male	white	M0	N0	Stage III	T3b	stage iii	C1
TCGA.ZF.AA4W	56	male	white	MX	N0	Stage III	T3b	stage iii	C4
TCGA.ZF.AA4X	56	male	white	M0	NX	Stage II	T2	stage ii	C4
TCGA.ZF.AA51	69	female	white	M0	NX	Stage II	T2	stage ii	C2
TCGA.ZF.AA52	70	male	white	MX	NX	Stage III	T3a	stage iii	C2
TCGA.ZF.AA53	60	male	white	M0	NX	Stage II	T2	stage ii	C3
TCGA.ZF.AA54	71	male	white	MX	NX	Stage III	T3	stage iii	C1
TCGA.ZF.AA56	79	female	white	MX	N0	Stage III	T4a	stage iii	C2
TCGA.ZF.AA58	61	female	white	MX	N2	Stage IV	T3a	stage iv	C3
TCGA.ZF.AA5H	60	female	white	M0	N2	Stage IV	T3b	stage iv	C3
TCGA.ZF.AA5N	62	female	white	M1	NX	Stage IV	T2	stage iv	C1
TCGA.ZF.AA5P	65	male	white	M0	N2	Stage IV	T2b	stage iv	C2
